# Supplementary material for: (μ-Piperazine-1,4-dicarbodithio­ato-κ4 S 1,S 1′:S 4,S 4′)bis­[bis­(triphenyl­phos­phane-κP)gold(I)] chloro­form disolvate
Source: Acta Crystallogr Sect E Struct Rep Online. 2011 Oct 29;67(Pt 11):m1629–30. doi: 10.1107/S1600536811044229 (PMC3247547; doi:10.1107/S1600536811044229)
Supplement: Supplementary file 1 [file e-67-m1629-sup1.cif]

##############################################################################
#                                                                            #
# This CIF contains the data in a paper accepted for publication in          #
# Acta Crystallographica Section E. It conforms to the requirements of       #
# Notes for Authors for Acta Crystallographica Section E, and has been       #
# peer reviewed under the auspices of the IUCr Commission on Journals.       #
#                                                                            #
# Full details of the Crystallographic Information File format               #
# are given in the paper "The Crystallographic Information File (CIF):       #
# a New Standard Archive File for Crystallography" by S. R. Hall, F. H.      #
# Allen and I. D. Brown [Acta Cryst. (1991), A47, 655-685].                  #
#                                                                            #
# The current version of the core CIF dictionary is obtainable from          #
# ftp://ftp.iucr.org/pub/cif_core.dic.                                       #
#                                                                            #
# Software is freely available for graphical display of the structure(s)     #
# in this CIF. For information consult the CIF software page                 #
# http://www.iucr.org/resources/cif/software.                                #
#                                                                            #
# This file may be used for bona fide research purposes within the           #
# scientific community so long as proper attribution is given to the journal # 
# article from which it was obtained.                                        #
#                                                                            #
##############################################################################
data_global
_audit_creation_method
;
manual editing of the CIF file
created by SHELXTL Ver. 6.10
and processed with modiCIfer-03272007.
;
_journal_date_recd_electronic     2011-10-18
_journal_date_accepted     2011-10-24
_journal_name_full     'Acta Crystallographica, Section E'
_journal_year     2011
_journal_volume     67
_journal_issue     11
_journal_page_first     m1629
_journal_page_last     m1630
_journal_paper_category     QM
_journal_coeditor_code     NG5253
_publ_contact_author_name
;
Guzei, Ilia A.
;
_publ_contact_author_address
;
Department of Chemistry
University of Wisconsin-Madison
1101 University Ave
Madison, WI  53706
USA
;
_publ_contact_author_email     iguzei@chem.wisc.edu
_publ_contact_author_fax     '608-262-0381'
_publ_contact_author_phone     '608-263-4694'
_publ_section_title
;\
(\m-Piperazine-1,4-dicarbodithioato-\k^4^<i>S</i>^1^,<i>S</i>^1'^:<i>S</i>^4^,\
<i>S</i>^4'^)bis[bis(triphenylphosphane-\k<i>P</i>)gold(I)] chloroform
disolvate
;
loop_
    _publ_author_name
    _publ_author_address
    'Guzei, Ilia A.'
;
Department of Chemistry
University of Wisconsin-Madison
1101 University Ave
Madison, WI 53706
USA
;
    'Spencer, Lara C.'
;
Department of Chemistry
University of Wisconsin-Madison
1101 University Ave
Madison, WI 53706
USA
;
    'Lillywhite, Stacy'
;
Department of Chemistry
University of Johannesburg
Auckland Park Kingsway Campus
Johannesburg 2006
South Africa
;
    'Darkwa, James'
;
Department of Chemistry
University of Johannesburg
Auckland Park Kingsway Campus
Johannesburg 2006
South Africa
;
data_I
_chemical_name_systematic
;
(\m-Piperazine-1,4-dicarbodithioato-
\k^4^<i>S</i>^1^,<i>S</i>^1'^:<i>S</i>^4^,<i>S</i>^4'^)
bis[bis(triphenylphosphane-\k<i>P</i>)gold(I)] chloroform disolvate
;
_chemical_name_common     ?
_chemical_formula_moiety     'C78 H68 Au2 N2 P4 S4, 2(C H Cl3)'
_chemical_formula_sum     'C80 H70 Au2 Cl6 N2 P4 S4'
_chemical_formula_iupac     '[Au2 (C6 H8 N2 S4) (C18 H15 P)4], 2C H Cl3'
_chemical_formula_weight     1918.13
_chemical_melting_point     ?
_symmetry_cell_setting     triclinic
_symmetry_space_group_name_H-M     'P -1'
_symmetry_space_group_name_Hall     '-P 1'
loop_
    _symmetry_equiv_pos_as_xyz
    'x, y, z'
    '-x, -y, -z'
_cell_length_a     12.8455(17)
_cell_length_b     13.2879(10)
_cell_length_c     13.4197(9)
_cell_angle_alpha     119.572(2)
_cell_angle_beta     101.544(2)
_cell_angle_gamma     96.039(2)
_cell_volume     1895.2(3)
_cell_formula_units_Z     1
_cell_measurement_reflns_used     9936
_cell_measurement_theta_min     3.6156
_cell_measurement_theta_max     71.6517
_cell_measurement_temperature     100(2)
_exptl_crystal_description     block
_exptl_crystal_colour     colourless
_exptl_crystal_size_max     0.44
_exptl_crystal_size_mid     0.35
_exptl_crystal_size_min     0.29
_exptl_crystal_density_diffrn     1.681
_exptl_crystal_density_meas     ?
_exptl_crystal_density_method     'not measured'
_exptl_crystal_F_000     948
_exptl_absorpt_coefficient_mu     11.304
_exptl_absorpt_correction_type     multi-scan
_exptl_absorpt_process_details
;
(SADABS; Bruker, 2007)
;
_exptl_absorpt_correction_T_min     0.0833
_exptl_absorpt_correction_T_max     0.1398
_exptl_special_details     ?
_diffrn_ambient_temperature     100(2)
_diffrn_radiation_type     Cu-K\a
_diffrn_radiation_wavelength     1.54178
_diffrn_radiation_source     'fine-focus sealed tube'
_diffrn_radiation_monochromator     graphite
_diffrn_measurement_device_type     'Bruker SMART APEXII'
_diffrn_measurement_method     '0.50\% \w and 0.5 \% \f scans'
_diffrn_detector_area_resol_mean     ?
_diffrn_reflns_number     30338
_diffrn_reflns_av_R_equivalents     0.0314
_diffrn_reflns_av_sigmaI/netI     0.0215
_diffrn_reflns_theta_min     3.62
_diffrn_reflns_theta_max     72.25
_diffrn_reflns_theta_full     67.00
_diffrn_measured_fraction_theta_max     0.947
_diffrn_measured_fraction_theta_full     0.969
_diffrn_reflns_limit_h_min     -15
_diffrn_reflns_limit_h_max     14
_diffrn_reflns_limit_k_min     -16
_diffrn_reflns_limit_k_max     16
_diffrn_reflns_limit_l_min     -16
_diffrn_reflns_limit_l_max     16
_refine_special_details
;
Refinement of <i>F</i>^2^ against ALL reflections. The weighted <i>R</i>-factor
<i>wR</i> and goodness of fit <i>S</i> are based on <i>F</i>^2^, conventional
<i>R</i>-factors <i>R</i> are based on <i>F</i>, with <i>F</i> set to zero for
negative <i>F</i>^2^. The threshold expression of <i>F</i>^2^ >
\s(<i>F</i>^2^) is used only for calculating <i>R</i>-factors(gt) <i>etc</i>.
and is not relevant to the choice of reflections for refinement.
<i>R</i>-factors based on <i>F</i>^2^ are statistically about twice as large
as those based on <i>F</i>, and <i>R</i>- factors based on ALL data will be
even larger.
;
_reflns_number_total     7089
_reflns_number_gt     7080
_reflns_threshold_expression     I>2\s(I)
_refine_ls_structure_factor_coef     Fsqd
_refine_ls_matrix_type     full
_refine_ls_R_factor_all     0.0281
_refine_ls_R_factor_gt     0.0281
_refine_ls_wR_factor_gt     0.0739
_refine_ls_wR_factor_ref     0.0740
_refine_ls_goodness_of_fit_ref     1.152
_refine_ls_restrained_S_all     1.152
_refine_ls_number_reflns     7089
_refine_ls_number_parameters     442
_refine_ls_number_restraints     0
_refine_ls_hydrogen_treatment     constr
_refine_ls_weighting_scheme     calc
_refine_ls_weighting_details
         'calc w=1/[\s^2^(Fo^2^)+(0.0416P)^2^+3.5159P] where P=(Fo^2^+2Fc^2^)/3'
_atom_sites_solution_hydrogens     geom
_atom_sites_solution_primary     direct
_atom_sites_solution_secondary     difmap
_refine_ls_shift/su_max     0.001
_refine_ls_shift/su_mean     0.000
_refine_diff_density_max     2.398
_refine_diff_density_min     -1.349
_refine_ls_extinction_method     none
_refine_ls_extinction_coef     ?
loop_
    _atom_type_symbol
    _atom_type_description
    _atom_type_scat_dispersion_real
    _atom_type_scat_dispersion_imag
    _atom_type_scat_source
    'C' 'C' 0.0181 0.0091
                         'International Tables Vol C Tables 4.2.6.8 and 6.1.1.4'
    'N' 'N' 0.0311 0.0180
                         'International Tables Vol C Tables 4.2.6.8 and 6.1.1.4'
    'Cl' 'Cl' 0.3639 0.7018
                         'International Tables Vol C Tables 4.2.6.8 and 6.1.1.4'
    'Au' 'Au' -4.4197 7.2980
                         'International Tables Vol C Tables 4.2.6.8 and 6.1.1.4'
    'S' 'S' 0.3331 0.5567
                         'International Tables Vol C Tables 4.2.6.8 and 6.1.1.4'
    'P' 'P' 0.2955 0.4335
                         'International Tables Vol C Tables 4.2.6.8 and 6.1.1.4'
    'H' 'H' 0.0000 0.0000
                         'International Tables Vol C Tables 4.2.6.8 and 6.1.1.4'
_computing_data_collection     'APEX2 (Bruker, 2007)'
_computing_cell_refinement     'SAINT (Bruker, 2007)'
_computing_data_reduction     'SAINT (Bruker, 2007)'
_computing_structure_solution     'SHELXS97 (Sheldrick, 2008)'
_computing_structure_refinement
;
SHELXTL (Sheldrick, 2008), FCF_filter (Guzei, 2007) and INSerter
(Guzei, 2007)
;
_computing_molecular_graphics
                      'SHELXTL(Sheldrick, 2008) and DIAMOND (Brandenburg, 1999)'
_computing_publication_material
;
SHELXTL (Sheldrick, 2008), publCIF (Westrip, 2010) and modiCIFer
(Guzei, 2007)
;
loop_
    _atom_site_type_symbol
    _atom_site_label
    _atom_site_fract_x
    _atom_site_fract_y
    _atom_site_fract_z
    _atom_site_U_iso_or_equiv
    _atom_site_adp_type
    _atom_site_calc_flag
    _atom_site_refinement_flags
    _atom_site_occupancy
    _atom_site_symmetry_multiplicity
    _atom_site_disorder_assembly
    _atom_site_disorder_group
    Au Au1 0.234436(10) 0.776500(10) 0.653197(10) 0.01426(6) Uani d . 1 1 . .
    S S1 0.25387(6) 0.94442(7) 0.88645(7) 0.01770(16) Uani d . 1 1 . .
    S S2 0.04873(6) 0.82819(7) 0.68645(7) 0.01689(16) Uani d . 1 1 . .
    P P1 0.24564(7) 0.61270(7) 0.67150(7) 0.01428(16) Uani d . 1 1 . .
    P P2 0.32654(7) 0.86933(7) 0.57904(7) 0.01350(16) Uani d . 1 1 . .
    N N1 0.0585(2) 0.9761(2) 0.9150(2) 0.0168(5) Uani d . 1 1 . .
    C C1 0.1155(3) 0.9217(3) 0.8365(3) 0.0156(6) Uani d . 1 1 . .
    C C2 0.1115(3) 1.0645(3) 1.0418(3) 0.0195(7) Uani d . 1 1 . .
    H H2AB 0.1051 1.1446 1.0584 0.023 Uiso calc R 1 1 . .
    H H2AA 0.1903 1.0655 1.0614 0.023 Uiso calc R 1 1 . .
    C C3 0.0590(3) 1.0359(3) 1.1199(3) 0.0192(7) Uani d . 1 1 . .
    H H3AA 0.0737 0.9608 1.1113 0.023 Uiso calc R 1 1 . .
    H H3AB 0.0913 1.1005 1.2050 0.023 Uiso calc R 1 1 . .
    C C4 0.3628(3) 0.6456(3) 0.7941(3) 0.0183(7) Uani d . 1 1 . .
    C C5 0.4568(3) 0.7301(3) 0.8254(3) 0.0215(7) Uani d . 1 1 . .
    H H5AA 0.4581 0.7723 0.7854 0.026 Uiso calc R 1 1 . .
    C C6 0.5488(3) 0.7527(4) 0.9152(3) 0.0285(8) Uani d . 1 1 . .
    H H6AA 0.6130 0.8098 0.9357 0.034 Uiso calc R 1 1 . .
    C C7 0.5471(3) 0.6927(4) 0.9744(3) 0.0311(9) Uani d . 1 1 . .
    H H7AA 0.6101 0.7085 1.0357 0.037 Uiso calc R 1 1 . .
    C C8 0.4537(3) 0.6093(4) 0.9447(3) 0.0301(8) Uani d . 1 1 . .
    H H8AA 0.4526 0.5687 0.9863 0.036 Uiso calc R 1 1 . .
    C C9 0.3620(3) 0.5849(3) 0.8550(3) 0.0238(7) Uani d . 1 1 . .
    H H9AA 0.2985 0.5270 0.8346 0.029 Uiso calc R 1 1 . .
    C C10 0.2675(3) 0.4871(3) 0.5424(3) 0.0159(6) Uani d . 1 1 . .
    C C11 0.3632(3) 0.4487(3) 0.5474(3) 0.0203(7) Uani d . 1 1 . .
    H H11A 0.4171 0.4825 0.6223 0.024 Uiso calc R 1 1 . .
    C C12 0.3813(3) 0.3601(3) 0.4429(3) 0.0245(7) Uani d . 1 1 . .
    H H12A 0.4475 0.3346 0.4470 0.029 Uiso calc R 1 1 . .
    C C13 0.3025(3) 0.3101(3) 0.3339(3) 0.0229(7) Uani d . 1 1 . .
    H H13A 0.3145 0.2498 0.2631 0.027 Uiso calc R 1 1 . .
    C C14 0.2067(3) 0.3477(3) 0.3280(3) 0.0215(7) Uani d . 1 1 . .
    H H14A 0.1527 0.3128 0.2530 0.026 Uiso calc R 1 1 . .
    C C15 0.1887(3) 0.4362(3) 0.4311(3) 0.0190(7) Uani d . 1 1 . .
    H H15A 0.1228 0.4624 0.4262 0.023 Uiso calc R 1 1 . .
    C C16 0.1298(3) 0.5531(3) 0.7022(3) 0.0168(6) Uani d . 1 1 . .
    C C17 0.0658(3) 0.4376(3) 0.6282(3) 0.0187(7) Uani d . 1 1 . .
    H H17A 0.0823 0.3836 0.5574 0.022 Uiso calc R 1 1 . .
    C C18 -0.0229(3) 0.4005(3) 0.6578(3) 0.0236(7) Uani d . 1 1 . .
    H H18A -0.0670 0.3215 0.6065 0.028 Uiso calc R 1 1 . .
    C C19 -0.0467(3) 0.4788(3) 0.7617(3) 0.0243(7) Uani d . 1 1 . .
    H H19A -0.1067 0.4534 0.7820 0.029 Uiso calc R 1 1 . .
    C C20 0.0174(3) 0.5941(3) 0.8355(3) 0.0248(7) Uani d . 1 1 . .
    H H20A 0.0017 0.6474 0.9072 0.030 Uiso calc R 1 1 . .
    C C21 0.1042(3) 0.6322(3) 0.8060(3) 0.0204(7) Uani d . 1 1 . .
    H H21A 0.1464 0.7121 0.8561 0.025 Uiso calc R 1 1 . .
    C C22 0.2798(3) 0.9894(3) 0.5672(3) 0.0169(6) Uani d . 1 1 . .
    C C23 0.1719(3) 0.9678(3) 0.5049(3) 0.0218(7) Uani d . 1 1 . .
    H H23A 0.1233 0.8929 0.4726 0.026 Uiso calc R 1 1 . .
    C C24 0.1338(3) 1.0550(3) 0.4894(3) 0.0269(8) Uani d . 1 1 . .
    H H24A 0.0604 1.0382 0.4438 0.032 Uiso calc R 1 1 . .
    C C25 0.2025(3) 1.1658(3) 0.5399(3) 0.0262(8) Uani d . 1 1 . .
    H H25A 0.1764 1.2252 0.5293 0.031 Uiso calc R 1 1 . .
    C C26 0.3099(3) 1.1904(3) 0.6063(3) 0.0242(7) Uani d . 1 1 . .
    H H26A 0.3567 1.2672 0.6431 0.029 Uiso calc R 1 1 . .
    C C27 0.3491(3) 1.1018(3) 0.6189(3) 0.0207(7) Uani d . 1 1 . .
    H H27A 0.4230 1.1181 0.6628 0.025 Uiso calc R 1 1 . .
    C C28 0.4678(3) 0.9384(3) 0.6736(3) 0.0157(6) Uani d . 1 1 . .
    C C29 0.4856(3) 1.0177(3) 0.7967(3) 0.0187(7) Uani d . 1 1 . .
    H H29A 0.4249 1.0341 0.8276 0.022 Uiso calc R 1 1 . .
    C C30 0.5910(3) 1.0720(3) 0.8732(3) 0.0214(7) Uani d . 1 1 . .
    H H30A 0.6027 1.1262 0.9563 0.026 Uiso calc R 1 1 . .
    C C31 0.6797(3) 1.0473(3) 0.8284(3) 0.0208(7) Uani d . 1 1 . .
    H H31A 0.7520 1.0844 0.8812 0.025 Uiso calc R 1 1 . .
    C C32 0.6637(3) 0.9691(3) 0.7077(3) 0.0206(7) Uani d . 1 1 . .
    H H32A 0.7247 0.9524 0.6776 0.025 Uiso calc R 1 1 . .
    C C33 0.5574(3) 0.9145(3) 0.6298(3) 0.0177(6) Uani d . 1 1 . .
    H H33A 0.5464 0.8610 0.5467 0.021 Uiso calc R 1 1 . .
    C C34 0.3386(3) 0.7666(3) 0.4312(3) 0.0154(6) Uani d . 1 1 . .
    C C35 0.3435(3) 0.7995(3) 0.3476(3) 0.0205(7) Uani d . 1 1 . .
    H H35A 0.3372 0.8769 0.3657 0.025 Uiso calc R 1 1 . .
    C C36 0.3575(3) 0.7189(3) 0.2381(3) 0.0247(7) Uani d . 1 1 . .
    H H36A 0.3597 0.7410 0.1810 0.030 Uiso calc R 1 1 . .
    C C37 0.3683(3) 0.6067(3) 0.2119(3) 0.0220(7) Uani d . 1 1 . .
    H H37A 0.3790 0.5524 0.1374 0.026 Uiso calc R 1 1 . .
    C C38 0.3635(3) 0.5729(3) 0.2941(3) 0.0220(7) Uani d . 1 1 . .
    H H38A 0.3715 0.4960 0.2763 0.026 Uiso calc R 1 1 . .
    C C39 0.3470(3) 0.6526(3) 0.4026(3) 0.0184(7) Uani d . 1 1 . .
    H H39A 0.3413 0.6288 0.4578 0.022 Uiso calc R 1 1 . .
    Cl Cl1 0.15739(10) 0.41053(9) 0.95175(11) 0.0451(3) Uani d . 1 1 . .
    Cl Cl2 0.14677(11) 0.15846(10) 0.81701(11) 0.0455(3) Uani d . 1 1 . .
    Cl Cl3 -0.05265(9) 0.24127(10) 0.82114(9) 0.0383(2) Uani d . 1 1 . .
    C C40 0.0848(3) 0.2721(4) 0.8232(4) 0.0305(8) Uani d . 1 1 . .
    H H40A 0.0863 0.2762 0.7511 0.037 Uiso calc R 1 1 . .
loop_
    _atom_site_aniso_label
    _atom_site_aniso_U_11
    _atom_site_aniso_U_22
    _atom_site_aniso_U_33
    _atom_site_aniso_U_12
    _atom_site_aniso_U_13
    _atom_site_aniso_U_23
    Au1 0.01735(9) 0.01435(8) 0.01405(8) 0.00500(5) 0.00798(6) 0.00817(6)
    S1 0.0143(4) 0.0222(4) 0.0133(3) 0.0047(3) 0.0051(3) 0.0065(3)
    S2 0.0149(4) 0.0209(4) 0.0123(3) 0.0050(3) 0.0044(3) 0.0066(3)
    P1 0.0157(4) 0.0147(4) 0.0139(4) 0.0043(3) 0.0058(3) 0.0080(3)
    P2 0.0156(4) 0.0141(4) 0.0136(4) 0.0045(3) 0.0063(3) 0.0084(3)
    N1 0.0135(14) 0.0212(14) 0.0138(13) 0.0050(11) 0.0049(10) 0.0073(11)
    C1 0.0168(16) 0.0153(15) 0.0155(15) 0.0025(12) 0.0057(12) 0.0085(13)
    C2 0.0175(17) 0.0210(16) 0.0151(16) 0.0036(13) 0.0056(13) 0.0058(14)
    C3 0.0156(17) 0.0260(17) 0.0147(15) 0.0079(13) 0.0062(12) 0.0086(14)
    C4 0.0197(17) 0.0199(16) 0.0145(15) 0.0068(13) 0.0062(13) 0.0077(13)
    C5 0.0224(18) 0.0199(16) 0.0170(16) 0.0042(13) 0.0077(13) 0.0054(14)
    C6 0.0201(19) 0.0315(19) 0.0225(18) 0.0079(15) 0.0067(14) 0.0057(16)
    C7 0.028(2) 0.041(2) 0.0168(17) 0.0185(17) 0.0045(15) 0.0091(16)
    C8 0.035(2) 0.043(2) 0.0243(19) 0.0203(18) 0.0115(16) 0.0225(18)
    C9 0.027(2) 0.0289(18) 0.0237(18) 0.0109(15) 0.0102(15) 0.0175(16)
    C10 0.0218(18) 0.0128(14) 0.0159(15) 0.0054(12) 0.0090(13) 0.0080(12)
    C11 0.0209(18) 0.0190(16) 0.0211(17) 0.0069(13) 0.0052(14) 0.0105(14)
    C12 0.0243(19) 0.0223(17) 0.0285(19) 0.0087(14) 0.0117(15) 0.0124(15)
    C13 0.030(2) 0.0157(15) 0.0219(17) 0.0062(14) 0.0130(15) 0.0071(14)
    C14 0.0243(19) 0.0198(16) 0.0166(16) 0.0027(14) 0.0037(13) 0.0084(14)
    C15 0.0199(18) 0.0184(16) 0.0200(16) 0.0053(13) 0.0060(13) 0.0108(14)
    C16 0.0155(17) 0.0200(16) 0.0204(16) 0.0062(13) 0.0053(12) 0.0143(14)
    C17 0.0193(18) 0.0195(16) 0.0206(16) 0.0062(13) 0.0061(13) 0.0125(14)
    C18 0.0196(18) 0.0260(18) 0.0286(19) 0.0013(14) 0.0043(14) 0.0185(16)
    C19 0.0173(18) 0.037(2) 0.0321(19) 0.0067(15) 0.0089(14) 0.0270(17)
    C20 0.026(2) 0.0334(19) 0.0237(18) 0.0115(15) 0.0123(15) 0.0189(16)
    C21 0.0233(18) 0.0206(16) 0.0202(16) 0.0052(13) 0.0079(13) 0.0122(14)
    C22 0.0216(18) 0.0187(15) 0.0169(15) 0.0095(13) 0.0105(13) 0.0113(13)
    C23 0.0222(18) 0.0218(17) 0.0239(17) 0.0069(14) 0.0073(14) 0.0132(15)
    C24 0.027(2) 0.032(2) 0.0281(19) 0.0129(16) 0.0090(15) 0.0191(17)
    C25 0.032(2) 0.0299(19) 0.0308(19) 0.0190(16) 0.0162(16) 0.0216(17)
    C26 0.030(2) 0.0188(16) 0.0276(18) 0.0067(14) 0.0125(15) 0.0134(15)
    C27 0.0203(18) 0.0218(17) 0.0244(17) 0.0077(14) 0.0080(14) 0.0142(15)
    C28 0.0176(17) 0.0152(14) 0.0173(15) 0.0045(12) 0.0047(12) 0.0108(13)
    C29 0.0180(17) 0.0222(16) 0.0182(16) 0.0062(13) 0.0068(13) 0.0114(14)
    C30 0.0228(18) 0.0239(17) 0.0165(16) 0.0060(14) 0.0044(13) 0.0104(14)
    C31 0.0158(17) 0.0238(17) 0.0240(17) 0.0056(13) 0.0027(13) 0.0143(15)
    C32 0.0203(18) 0.0236(17) 0.0252(18) 0.0114(14) 0.0110(14) 0.0154(15)
    C33 0.0199(17) 0.0192(15) 0.0199(16) 0.0070(13) 0.0080(13) 0.0132(14)
    C34 0.0129(16) 0.0172(15) 0.0152(15) 0.0041(12) 0.0048(12) 0.0075(13)
    C35 0.0275(19) 0.0193(16) 0.0176(16) 0.0062(13) 0.0086(14) 0.0109(14)
    C36 0.031(2) 0.0309(19) 0.0186(17) 0.0078(15) 0.0111(14) 0.0162(15)
    C37 0.0231(18) 0.0237(17) 0.0152(16) 0.0053(14) 0.0097(13) 0.0059(14)
    C38 0.0239(19) 0.0192(16) 0.0224(17) 0.0064(13) 0.0102(14) 0.0093(14)
    C39 0.0196(17) 0.0208(16) 0.0169(15) 0.0051(13) 0.0068(13) 0.0109(14)
    Cl1 0.0397(6) 0.0299(5) 0.0451(6) -0.0012(4) 0.0001(5) 0.0112(5)
    Cl2 0.0608(7) 0.0342(5) 0.0547(7) 0.0180(5) 0.0278(6) 0.0276(5)
    Cl3 0.0355(5) 0.0420(5) 0.0346(5) -0.0020(4) 0.0028(4) 0.0230(4)
    C40 0.035(2) 0.030(2) 0.0264(19) 0.0009(16) 0.0048(16) 0.0183(17)
_geom_special_details
;
All e.s.d.'s (except the e.s.d. in the dihedral angle between two l.s. planes)
are estimated using the full covariance matrix. The cell e.s.d.'s are taken
into account individually in the estimation of e.s.d.'s in distances, angles
and torsion angles; correlations between e.s.d.'s in cell parameters are only
used when they are defined by crystal symmetry. An approximate (isotropic)
treatment of cell e.s.d.'s is used for estimating e.s.d.'s involving l.s.
planes.
;
loop_
    _geom_bond_atom_site_label_1
    _geom_bond_atom_site_label_2
    _geom_bond_site_symmetry_2
    _geom_bond_distance
    _geom_bond_publ_flag
    Au1 P2 . 2.2994(8) yes
    Au1 P1 . 2.3233(8) yes
    Au1 S2 . 2.6133(8) yes
    Au1 S1 . 2.7414(8) yes
    S1 C1 . 1.706(3) ?
    S2 C1 . 1.718(3) ?
    P1 C10 . 1.818(3) ?
    P1 C4 . 1.823(4) ?
    P1 C16 . 1.825(3) ?
    P2 C34 . 1.822(3) ?
    P2 C28 . 1.823(3) ?
    P2 C22 . 1.829(3) ?
    N1 C1 . 1.354(4) ?
    N1 C3 2_577 1.454(4) ?
    N1 C2 . 1.460(4) ?
    C2 C3 . 1.524(5) ?
    C2 H2AB . 0.9900 ?
    C2 H2AA . 0.9900 ?
    C3 N1 2_577 1.454(4) ?
    C3 H3AA . 0.9900 ?
    C3 H3AB . 0.9900 ?
    C4 C5 . 1.393(5) ?
    C4 C9 . 1.405(5) ?
    C5 C6 . 1.392(5) ?
    C5 H5AA . 0.9500 ?
    C6 C7 . 1.378(6) ?
    C6 H6AA . 0.9500 ?
    C7 C8 . 1.386(6) ?
    C7 H7AA . 0.9500 ?
    C8 C9 . 1.380(5) ?
    C8 H8AA . 0.9500 ?
    C9 H9AA . 0.9500 ?
    C10 C11 . 1.381(5) ?
    C10 C15 . 1.403(5) ?
    C11 C12 . 1.402(5) ?
    C11 H11A . 0.9500 ?
    C12 C13 . 1.382(5) ?
    C12 H12A . 0.9500 ?
    C13 C14 . 1.378(5) ?
    C13 H13A . 0.9500 ?
    C14 C15 . 1.390(5) ?
    C14 H14A . 0.9500 ?
    C15 H15A . 0.9500 ?
    C16 C17 . 1.386(5) ?
    C16 C21 . 1.402(5) ?
    C17 C18 . 1.398(5) ?
    C17 H17A . 0.9500 ?
    C18 C19 . 1.388(6) ?
    C18 H18A . 0.9500 ?
    C19 C20 . 1.384(5) ?
    C19 H19A . 0.9500 ?
    C20 C21 . 1.383(5) ?
    C20 H20A . 0.9500 ?
    C21 H21A . 0.9500 ?
    C22 C23 . 1.386(5) ?
    C22 C27 . 1.398(5) ?
    C23 C24 . 1.393(5) ?
    C23 H23A . 0.9500 ?
    C24 C25 . 1.382(6) ?
    C24 H24A . 0.9500 ?
    C25 C26 . 1.389(6) ?
    C25 H25A . 0.9500 ?
    C26 C27 . 1.397(5) ?
    C26 H26A . 0.9500 ?
    C27 H27A . 0.9500 ?
    C28 C33 . 1.392(5) ?
    C28 C29 . 1.403(5) ?
    C29 C30 . 1.385(5) ?
    C29 H29A . 0.9500 ?
    C30 C31 . 1.387(5) ?
    C30 H30A . 0.9500 ?
    C31 C32 . 1.381(5) ?
    C31 H31A . 0.9500 ?
    C32 C33 . 1.397(5) ?
    C32 H32A . 0.9500 ?
    C33 H33A . 0.9500 ?
    C34 C39 . 1.390(5) ?
    C34 C35 . 1.400(5) ?
    C35 C36 . 1.390(5) ?
    C35 H35A . 0.9500 ?
    C36 C37 . 1.383(5) ?
    C36 H36A . 0.9500 ?
    C37 C38 . 1.389(5) ?
    C37 H37A . 0.9500 ?
    C38 C39 . 1.392(5) ?
    C38 H38A . 0.9500 ?
    C39 H39A . 0.9500 ?
    Cl1 C40 . 1.758(4) ?
    Cl2 C40 . 1.754(4) ?
    Cl3 C40 . 1.762(4) ?
    C40 H40A . 1.0000 ?
loop_
    _geom_angle_atom_site_label_1
    _geom_angle_atom_site_label_2
    _geom_angle_atom_site_label_3
    _geom_angle_site_symmetry_1
    _geom_angle_site_symmetry_3
    _geom_angle
    _geom_angle_publ_flag
    P2 Au1 P1 . . 134.65(3) yes
    P2 Au1 S2 . . 116.81(3) yes
    P1 Au1 S2 . . 107.10(3) yes
    P2 Au1 S1 . . 107.34(3) yes
    P1 Au1 S1 . . 99.39(3) yes
    S2 Au1 S1 . . 67.03(2) yes
    C1 S1 Au1 . . 84.64(11) ?
    C1 S2 Au1 . . 88.55(12) ?
    C10 P1 C4 . . 103.04(16) ?
    C10 P1 C16 . . 106.19(15) ?
    C4 P1 C16 . . 103.85(15) ?
    C10 P1 Au1 . . 113.94(10) ?
    C4 P1 Au1 . . 112.18(11) ?
    C16 P1 Au1 . . 116.33(11) ?
    C34 P2 C28 . . 104.10(15) ?
    C34 P2 C22 . . 104.72(15) ?
    C28 P2 C22 . . 103.69(15) ?
    C34 P2 Au1 . . 113.39(11) ?
    C28 P2 Au1 . . 109.59(10) ?
    C22 P2 Au1 . . 119.85(11) ?
    C1 N1 C3 . 2_577 123.8(3) ?
    C1 N1 C2 . . 122.7(3) ?
    C3 N1 C2 2_577 . 113.0(3) ?
    N1 C1 S1 . . 120.2(2) ?
    N1 C1 S2 . . 120.3(3) ?
    S1 C1 S2 . . 119.56(19) ?
    N1 C2 C3 . . 110.7(3) ?
    N1 C2 H2AB . . 109.5 ?
    C3 C2 H2AB . . 109.5 ?
    N1 C2 H2AA . . 109.5 ?
    C3 C2 H2AA . . 109.5 ?
    H2AB C2 H2AA . . 108.1 ?
    N1 C3 C2 2_577 . 110.2(3) ?
    N1 C3 H3AA 2_577 . 109.6 ?
    C2 C3 H3AA . . 109.6 ?
    N1 C3 H3AB 2_577 . 109.6 ?
    C2 C3 H3AB . . 109.6 ?
    H3AA C3 H3AB . . 108.1 ?
    C5 C4 C9 . . 119.1(3) ?
    C5 C4 P1 . . 119.3(3) ?
    C9 C4 P1 . . 121.6(3) ?
    C6 C5 C4 . . 120.2(3) ?
    C6 C5 H5AA . . 119.9 ?
    C4 C5 H5AA . . 119.9 ?
    C7 C6 C5 . . 120.2(4) ?
    C7 C6 H6AA . . 119.9 ?
    C5 C6 H6AA . . 119.9 ?
    C6 C7 C8 . . 120.0(4) ?
    C6 C7 H7AA . . 120.0 ?
    C8 C7 H7AA . . 120.0 ?
    C9 C8 C7 . . 120.5(4) ?
    C9 C8 H8AA . . 119.8 ?
    C7 C8 H8AA . . 119.8 ?
    C8 C9 C4 . . 119.9(4) ?
    C8 C9 H9AA . . 120.0 ?
    C4 C9 H9AA . . 120.0 ?
    C11 C10 C15 . . 119.0(3) ?
    C11 C10 P1 . . 122.6(3) ?
    C15 C10 P1 . . 118.0(3) ?
    C10 C11 C12 . . 120.6(3) ?
    C10 C11 H11A . . 119.7 ?
    C12 C11 H11A . . 119.7 ?
    C13 C12 C11 . . 119.8(3) ?
    C13 C12 H12A . . 120.1 ?
    C11 C12 H12A . . 120.1 ?
    C14 C13 C12 . . 120.1(3) ?
    C14 C13 H13A . . 120.0 ?
    C12 C13 H13A . . 120.0 ?
    C13 C14 C15 . . 120.4(3) ?
    C13 C14 H14A . . 119.8 ?
    C15 C14 H14A . . 119.8 ?
    C14 C15 C10 . . 120.1(3) ?
    C14 C15 H15A . . 120.0 ?
    C10 C15 H15A . . 120.0 ?
    C17 C16 C21 . . 119.4(3) ?
    C17 C16 P1 . . 124.1(3) ?
    C21 C16 P1 . . 116.5(3) ?
    C16 C17 C18 . . 120.1(3) ?
    C16 C17 H17A . . 120.0 ?
    C18 C17 H17A . . 120.0 ?
    C19 C18 C17 . . 120.2(3) ?
    C19 C18 H18A . . 119.9 ?
    C17 C18 H18A . . 119.9 ?
    C20 C19 C18 . . 119.6(3) ?
    C20 C19 H19A . . 120.2 ?
    C18 C19 H19A . . 120.2 ?
    C21 C20 C19 . . 120.6(3) ?
    C21 C20 H20A . . 119.7 ?
    C19 C20 H20A . . 119.7 ?
    C20 C21 C16 . . 120.1(3) ?
    C20 C21 H21A . . 120.0 ?
    C16 C21 H21A . . 120.0 ?
    C23 C22 C27 . . 119.1(3) ?
    C23 C22 P2 . . 118.6(3) ?
    C27 C22 P2 . . 122.3(3) ?
    C22 C23 C24 . . 120.6(3) ?
    C22 C23 H23A . . 119.7 ?
    C24 C23 H23A . . 119.7 ?
    C25 C24 C23 . . 120.2(4) ?
    C25 C24 H24A . . 119.9 ?
    C23 C24 H24A . . 119.9 ?
    C24 C25 C26 . . 119.9(3) ?
    C24 C25 H25A . . 120.1 ?
    C26 C25 H25A . . 120.1 ?
    C25 C26 C27 . . 119.9(3) ?
    C25 C26 H26A . . 120.0 ?
    C27 C26 H26A . . 120.0 ?
    C26 C27 C22 . . 120.2(3) ?
    C26 C27 H27A . . 119.9 ?
    C22 C27 H27A . . 119.9 ?
    C33 C28 C29 . . 119.1(3) ?
    C33 C28 P2 . . 123.2(3) ?
    C29 C28 P2 . . 117.7(3) ?
    C30 C29 C28 . . 120.4(3) ?
    C30 C29 H29A . . 119.8 ?
    C28 C29 H29A . . 119.8 ?
    C29 C30 C31 . . 119.9(3) ?
    C29 C30 H30A . . 120.0 ?
    C31 C30 H30A . . 120.0 ?
    C32 C31 C30 . . 120.5(3) ?
    C32 C31 H31A . . 119.8 ?
    C30 C31 H31A . . 119.8 ?
    C31 C32 C33 . . 119.9(3) ?
    C31 C32 H32A . . 120.0 ?
    C33 C32 H32A . . 120.0 ?
    C28 C33 C32 . . 120.2(3) ?
    C28 C33 H33A . . 119.9 ?
    C32 C33 H33A . . 119.9 ?
    C39 C34 C35 . . 119.2(3) ?
    C39 C34 P2 . . 118.2(2) ?
    C35 C34 P2 . . 122.6(2) ?
    C36 C35 C34 . . 120.0(3) ?
    C36 C35 H35A . . 120.0 ?
    C34 C35 H35A . . 120.0 ?
    C37 C36 C35 . . 120.2(3) ?
    C37 C36 H36A . . 119.9 ?
    C35 C36 H36A . . 119.9 ?
    C36 C37 C38 . . 120.3(3) ?
    C36 C37 H37A . . 119.8 ?
    C38 C37 H37A . . 119.8 ?
    C37 C38 C39 . . 119.5(3) ?
    C37 C38 H38A . . 120.2 ?
    C39 C38 H38A . . 120.2 ?
    C34 C39 C38 . . 120.7(3) ?
    C34 C39 H39A . . 119.6 ?
    C38 C39 H39A . . 119.6 ?
    Cl2 C40 Cl1 . . 110.6(2) ?
    Cl2 C40 Cl3 . . 110.7(2) ?
    Cl1 C40 Cl3 . . 110.3(2) ?
    Cl2 C40 H40A . . 108.4 ?
    Cl1 C40 H40A . . 108.4 ?
    Cl3 C40 H40A . . 108.4 ?
loop_
    _geom_torsion_atom_site_label_1
    _geom_torsion_atom_site_label_2
    _geom_torsion_atom_site_label_3
    _geom_torsion_atom_site_label_4
    _geom_torsion_site_symmetry_1
    _geom_torsion_site_symmetry_2
    _geom_torsion_site_symmetry_3
    _geom_torsion_site_symmetry_4
    _geom_torsion
    _geom_torsion_publ_flag
    P2 Au1 S1 C1 . . . . 115.18(11) ?
    P1 Au1 S1 C1 . . . . -101.89(11) ?
    S2 Au1 S1 C1 . . . . 2.79(11) ?
    P2 Au1 S2 C1 . . . . -101.30(11) ?
    P1 Au1 S2 C1 . . . . 90.39(11) ?
    S1 Au1 S2 C1 . . . . -2.76(11) ?
    P2 Au1 P1 C10 . . . . -40.63(13) ?
    S2 Au1 P1 C10 . . . . 124.64(13) ?
    S1 Au1 P1 C10 . . . . -166.64(13) ?
    P2 Au1 P1 C4 . . . . 75.96(12) ?
    S2 Au1 P1 C4 . . . . -118.77(12) ?
    S1 Au1 P1 C4 . . . . -50.05(12) ?
    P2 Au1 P1 C16 . . . . -164.70(12) ?
    S2 Au1 P1 C16 . . . . 0.57(13) ?
    S1 Au1 P1 C16 . . . . 69.29(13) ?
    P1 Au1 P2 C34 . . . . 48.64(13) ?
    S2 Au1 P2 C34 . . . . -115.56(12) ?
    S1 Au1 P2 C34 . . . . 171.92(12) ?
    P1 Au1 P2 C28 . . . . -67.20(12) ?
    S2 Au1 P2 C28 . . . . 128.61(11) ?
    S1 Au1 P2 C28 . . . . 56.08(11) ?
    P1 Au1 P2 C22 . . . . 173.21(13) ?
    S2 Au1 P2 C22 . . . . 9.01(13) ?
    S1 Au1 P2 C22 . . . . -63.52(13) ?
    C3 N1 C1 S1 2_577 . . . 178.5(2) ?
    C2 N1 C1 S1 . . . . 6.3(4) ?
    C3 N1 C1 S2 2_577 . . . -2.2(4) ?
    C2 N1 C1 S2 . . . . -174.4(2) ?
    Au1 S1 C1 N1 . . . . 174.8(3) ?
    Au1 S1 C1 S2 . . . . -4.50(17) ?
    Au1 S2 C1 N1 . . . . -174.6(3) ?
    Au1 S2 C1 S1 . . . . 4.70(18) ?
    C1 N1 C2 C3 . . . . -131.2(3) ?
    C3 N1 C2 C3 2_577 . . . 55.8(4) ?
    N1 C2 C3 N1 . . . 2_577 -54.2(4) ?
    C10 P1 C4 C5 . . . . 92.7(3) ?
    C16 P1 C4 C5 . . . . -156.7(3) ?
    Au1 P1 C4 C5 . . . . -30.2(3) ?
    C10 P1 C4 C9 . . . . -85.0(3) ?
    C16 P1 C4 C9 . . . . 25.6(3) ?
    Au1 P1 C4 C9 . . . . 152.0(3) ?
    C9 C4 C5 C6 . . . . 0.6(5) ?
    P1 C4 C5 C6 . . . . -177.2(3) ?
    C4 C5 C6 C7 . . . . -0.7(5) ?
    C5 C6 C7 C8 . . . . 0.1(6) ?
    C6 C7 C8 C9 . . . . 0.6(6) ?
    C7 C8 C9 C4 . . . . -0.6(6) ?
    C5 C4 C9 C8 . . . . 0.0(5) ?
    P1 C4 C9 C8 . . . . 177.8(3) ?
    C4 P1 C10 C11 . . . . -8.8(3) ?
    C16 P1 C10 C11 . . . . -117.7(3) ?
    Au1 P1 C10 C11 . . . . 113.0(3) ?
    C4 P1 C10 C15 . . . . 178.2(3) ?
    C16 P1 C10 C15 . . . . 69.4(3) ?
    Au1 P1 C10 C15 . . . . -60.0(3) ?
    C15 C10 C11 C12 . . . . 0.0(5) ?
    P1 C10 C11 C12 . . . . -172.9(3) ?
    C10 C11 C12 C13 . . . . -0.5(5) ?
    C11 C12 C13 C14 . . . . 0.3(5) ?
    C12 C13 C14 C15 . . . . 0.3(5) ?
    C13 C14 C15 C10 . . . . -0.8(5) ?
    C11 C10 C15 C14 . . . . 0.7(5) ?
    P1 C10 C15 C14 . . . . 173.9(3) ?
    C10 P1 C16 C17 . . . . -7.7(3) ?
    C4 P1 C16 C17 . . . . -116.0(3) ?
    Au1 P1 C16 C17 . . . . 120.2(3) ?
    C10 P1 C16 C21 . . . . 174.0(3) ?
    C4 P1 C16 C21 . . . . 65.7(3) ?
    Au1 P1 C16 C21 . . . . -58.0(3) ?
    C21 C16 C17 C18 . . . . -0.4(5) ?
    P1 C16 C17 C18 . . . . -178.6(3) ?
    C16 C17 C18 C19 . . . . -0.6(5) ?
    C17 C18 C19 C20 . . . . 0.4(5) ?
    C18 C19 C20 C21 . . . . 0.7(5) ?
    C19 C20 C21 C16 . . . . -1.7(5) ?
    C17 C16 C21 C20 . . . . 1.6(5) ?
    P1 C16 C21 C20 . . . . 179.9(3) ?
    C34 P2 C22 C23 . . . . 74.3(3) ?
    C28 P2 C22 C23 . . . . -176.8(3) ?
    Au1 P2 C22 C23 . . . . -54.3(3) ?
    C34 P2 C22 C27 . . . . -105.8(3) ?
    C28 P2 C22 C27 . . . . 3.1(3) ?
    Au1 P2 C22 C27 . . . . 125.6(3) ?
    C27 C22 C23 C24 . . . . 2.8(5) ?
    P2 C22 C23 C24 . . . . -177.3(3) ?
    C22 C23 C24 C25 . . . . -2.4(6) ?
    C23 C24 C25 C26 . . . . 0.1(6) ?
    C24 C25 C26 C27 . . . . 1.8(5) ?
    C25 C26 C27 C22 . . . . -1.5(5) ?
    C23 C22 C27 C26 . . . . -0.8(5) ?
    P2 C22 C27 C26 . . . . 179.3(3) ?
    C34 P2 C28 C33 . . . . 2.9(3) ?
    C22 P2 C28 C33 . . . . -106.4(3) ?
    Au1 P2 C28 C33 . . . . 124.5(2) ?
    C34 P2 C28 C29 . . . . -175.9(2) ?
    C22 P2 C28 C29 . . . . 74.8(3) ?
    Au1 P2 C28 C29 . . . . -54.3(3) ?
    C33 C28 C29 C30 . . . . 0.5(5) ?
    P2 C28 C29 C30 . . . . 179.4(3) ?
    C28 C29 C30 C31 . . . . -0.6(5) ?
    C29 C30 C31 C32 . . . . 0.3(5) ?
    C30 C31 C32 C33 . . . . 0.1(5) ?
    C29 C28 C33 C32 . . . . -0.1(5) ?
    P2 C28 C33 C32 . . . . -178.9(2) ?
    C31 C32 C33 C28 . . . . -0.2(5) ?
    C28 P2 C34 C39 . . . . 86.8(3) ?
    C22 P2 C34 C39 . . . . -164.7(3) ?
    Au1 P2 C34 C39 . . . . -32.3(3) ?
    C28 P2 C34 C35 . . . . -91.1(3) ?
    C22 P2 C34 C35 . . . . 17.5(3) ?
    Au1 P2 C34 C35 . . . . 149.9(3) ?
    C39 C34 C35 C36 . . . . -0.6(5) ?
    P2 C34 C35 C36 . . . . 177.2(3) ?
    C34 C35 C36 C37 . . . . -0.9(6) ?
    C35 C36 C37 C38 . . . . 1.0(6) ?
    C36 C37 C38 C39 . . . . 0.5(6) ?
    C35 C34 C39 C38 . . . . 2.1(5) ?
    P2 C34 C39 C38 . . . . -175.8(3) ?
    C37 C38 C39 C34 . . . . -2.0(5) ?
_iucr_refine_instructions_details
;
TITL DARKWA116 IN P-1 #1
CELL 1.54178 12.8455 13.2879 13.4197 119.572 101.544 96.039
ZERR 1 0.0017 0.001 0.0009 0.002 0.002 0.002
LATT 1
SFAC C N Cl Au S P H
UNIT 80 2 6 2 4 4 70
L.S. 12
PLAN  12
SIZE 0.287 0.346 0.437
TEMP -173.13
REM FCF_FILTER (MSL, UW-MADISON) INSERTED 1 OMIT INSTRUCTIONS
REM FOR OUTLIER REFLECTIONS WITH THE CUTOFF VALUE OF 5.20677.
CONF
HTAB
more -1
BOND $H
REM RESET TO P1 #1
REM The weighting scheme has been updated.
fmap 2.0
acta 134
OMIT -4 1 3
REM <HKL>C:\Documents%20and%20Settings\Administrator\My%20Documents\Scientific
REM %20papers\Darkwa\darkwa116paper\Refinement\darkwa116.hkl</HKL>
WGHT    0.041600    3.515900
FVAR       0.10472
AU1   4    0.234436    0.776500    0.653197    11.00000    0.01735    0.01435 =
         0.01405    0.00817    0.00798    0.00500
S1    5    0.253869    0.944415    0.886447    11.00000    0.01430    0.02218 =
         0.01329    0.00652    0.00515    0.00471
S2    5    0.048734    0.828193    0.686452    11.00000    0.01490    0.02095 =
         0.01227    0.00664    0.00443    0.00502
P1    6    0.245641    0.612698    0.671497    11.00000    0.01574    0.01475 =
         0.01389    0.00800    0.00582    0.00427
P2    6    0.326539    0.869330    0.579045    11.00000    0.01559    0.01415 =
         0.01361    0.00845    0.00629    0.00448
N1    2    0.058525    0.976112    0.914989    11.00000    0.01346    0.02121 =
         0.01376    0.00734    0.00491    0.00496
C1    1    0.115459    0.921705    0.836543    11.00000    0.01676    0.01526 =
         0.01550    0.00849    0.00575    0.00246
C2    1    0.111502    1.064497    1.041759    11.00000    0.01747    0.02100 =
         0.01515    0.00584    0.00563    0.00360
AFIX  23
H2A   7    0.105119    1.144582    1.058406    11.00000   -1.20000
H2B   7    0.190255    1.065492    1.061425    11.00000   -1.20000
AFIX   0
C3    1    0.058979    1.035949    1.119945    11.00000    0.01564    0.02596 =
         0.01471    0.00863    0.00617    0.00790
AFIX  23
H3A   7    0.073684    0.960822    1.111331    11.00000   -1.20000
H3B   7    0.091293    1.100479    1.205017    11.00000   -1.20000
AFIX   0
C4    1    0.362815    0.645634    0.794061    11.00000    0.01968    0.01993 =
         0.01454    0.00767    0.00623    0.00682
C5    1    0.456806    0.730066    0.825415    11.00000    0.02235    0.01986 =
         0.01702    0.00540    0.00772    0.00415
AFIX  43
H5    7    0.458105    0.772304    0.785411    11.00000   -1.20000
AFIX   0
C6    1    0.548833    0.752736    0.915189    11.00000    0.02010    0.03150 =
         0.02247    0.00570    0.00671    0.00789
AFIX  43
H6    7    0.613042    0.809790    0.935685    11.00000   -1.20000
AFIX   0
C7    1    0.547139    0.692716    0.974445    11.00000    0.02799    0.04139 =
         0.01680    0.00913    0.00446    0.01849
AFIX  43
H7    7    0.610099    0.708498    1.035744    11.00000   -1.20000
AFIX   0
C8    1    0.453657    0.609337    0.944691    11.00000    0.03452    0.04264 =
         0.02432    0.02252    0.01153    0.02026
AFIX  43
H8    7    0.452628    0.568704    0.986299    11.00000   -1.20000
AFIX   0
C9    1    0.362015    0.584887    0.855033    11.00000    0.02652    0.02890 =
         0.02366    0.01748    0.01019    0.01095
AFIX  43
H9    7    0.298465    0.527045    0.834572    11.00000   -1.20000
AFIX   0
C10   1    0.267507    0.487085    0.542366    11.00000    0.02176    0.01280 =
         0.01593    0.00804    0.00895    0.00545
C11   1    0.363156    0.448655    0.547381    11.00000    0.02090    0.01902 =
         0.02112    0.01053    0.00522    0.00691
AFIX  43
H11   7    0.417113    0.482519    0.622293    11.00000   -1.20000
AFIX   0
C12   1    0.381296    0.360125    0.442897    11.00000    0.02425    0.02231 =
         0.02846    0.01237    0.01166    0.00869
AFIX  43
H12   7    0.447526    0.334575    0.446954    11.00000   -1.20000
AFIX   0
C13   1    0.302540    0.310111    0.333948    11.00000    0.02999    0.01569 =
         0.02190    0.00713    0.01299    0.00616
AFIX  43
H13   7    0.314470    0.249783    0.263063    11.00000   -1.20000
AFIX   0
C14   1    0.206706    0.347662    0.328022    11.00000    0.02433    0.01984 =
         0.01662    0.00839    0.00369    0.00267
AFIX  43
H14   7    0.152651    0.312767    0.252996    11.00000   -1.20000
AFIX   0
C15   1    0.188655    0.436237    0.431094    11.00000    0.01989    0.01842 =
         0.02000    0.01085    0.00598    0.00534
AFIX  43
H15   7    0.122813    0.462383    0.426177    11.00000   -1.20000
AFIX   0
C16   1    0.129785    0.553121    0.702170    11.00000    0.01555    0.01998 =
         0.02042    0.01426    0.00532    0.00619
C17   1    0.065808    0.437583    0.628215    11.00000    0.01930    0.01945 =
         0.02058    0.01250    0.00608    0.00624
AFIX  43
H17   7    0.082271    0.383550    0.557384    11.00000   -1.20000
AFIX   0
C18   1   -0.022921    0.400488    0.657753    11.00000    0.01960    0.02598 =
         0.02861    0.01852    0.00428    0.00126
AFIX  43
H18   7   -0.067042    0.321477    0.606550    11.00000   -1.20000
AFIX   0
C19   1   -0.046724    0.478789    0.761693    11.00000    0.01728    0.03673 =
         0.03213    0.02698    0.00894    0.00668
AFIX  43
H19   7   -0.106707    0.453415    0.782049    11.00000   -1.20000
AFIX   0
C20   1    0.017426    0.594063    0.835533    11.00000    0.02633    0.03339 =
         0.02365    0.01888    0.01229    0.01155
AFIX  43
H20   7    0.001709    0.647436    0.907153    11.00000   -1.20000
AFIX   0
C21   1    0.104169    0.632228    0.805995    11.00000    0.02331    0.02059 =
         0.02023    0.01222    0.00790    0.00525
AFIX  43
H21   7    0.146449    0.712145    0.856118    11.00000   -1.20000
AFIX   0
C22   1    0.279825    0.989407    0.567247    11.00000    0.02163    0.01870 =
         0.01690    0.01134    0.01047    0.00952
C23   1    0.171850    0.967840    0.504947    11.00000    0.02216    0.02180 =
         0.02391    0.01321    0.00735    0.00686
AFIX  43
H23   7    0.123315    0.892923    0.472564    11.00000   -1.20000
AFIX   0
C24   1    0.133814    1.055006    0.489364    11.00000    0.02716    0.03206 =
         0.02807    0.01914    0.00897    0.01293
AFIX  43
H24   7    0.060409    1.038184    0.443850    11.00000   -1.20000
AFIX   0
C25   1    0.202533    1.165836    0.539909    11.00000    0.03237    0.02986 =
         0.03083    0.02161    0.01623    0.01905
AFIX  43
H25   7    0.176391    1.225176    0.529273    11.00000   -1.20000
AFIX   0
C26   1    0.309941    1.190359    0.606321    11.00000    0.03009    0.01884 =
         0.02758    0.01343    0.01245    0.00674
AFIX  43
H26   7    0.356706    1.267236    0.643111    11.00000   -1.20000
AFIX   0
C27   1    0.349102    1.101833    0.618941    11.00000    0.02026    0.02182 =
         0.02444    0.01424    0.00804    0.00773
AFIX  43
H27   7    0.423032    1.118082    0.662784    11.00000   -1.20000
AFIX   0
C28   1    0.467777    0.938435    0.673617    11.00000    0.01764    0.01523 =
         0.01732    0.01081    0.00474    0.00447
C29   1    0.485572    1.017658    0.796651    11.00000    0.01802    0.02217 =
         0.01822    0.01145    0.00678    0.00617
AFIX  43
H29   7    0.424934    1.034087    0.827587    11.00000   -1.20000
AFIX   0
C30   1    0.591040    1.072005    0.873195    11.00000    0.02285    0.02394 =
         0.01646    0.01043    0.00443    0.00600
AFIX  43
H30   7    0.602660    1.126179    0.956295    11.00000   -1.20000
AFIX   0
C31   1    0.679698    1.047289    0.828448    11.00000    0.01579    0.02379 =
         0.02400    0.01433    0.00269    0.00562
AFIX  43
H31   7    0.751973    1.084402    0.881226    11.00000   -1.20000
AFIX   0
C32   1    0.663655    0.969106    0.707706    11.00000    0.02031    0.02358 =
         0.02519    0.01543    0.01102    0.01140
AFIX  43
H32   7    0.724738    0.952436    0.677647    11.00000   -1.20000
AFIX   0
C33   1    0.557448    0.914545    0.629799    11.00000    0.01990    0.01918 =
         0.01990    0.01320    0.00804    0.00697
AFIX  43
H33   7    0.546421    0.860994    0.546692    11.00000   -1.20000
AFIX   0
C34   1    0.338628    0.766608    0.431154    11.00000    0.01286    0.01719 =
         0.01519    0.00751    0.00476    0.00407
C35   1    0.343458    0.799528    0.347598    11.00000    0.02747    0.01934 =
         0.01758    0.01090    0.00863    0.00616
AFIX  43
H35   7    0.337153    0.876948    0.365720    11.00000   -1.20000
AFIX   0
C36   1    0.357485    0.718913    0.238074    11.00000    0.03083    0.03094 =
         0.01862    0.01617    0.01111    0.00785
AFIX  43
H36   7    0.359675    0.740995    0.180989    11.00000   -1.20000
AFIX   0
C37   1    0.368263    0.606667    0.211927    11.00000    0.02313    0.02371 =
         0.01516    0.00591    0.00965    0.00527
AFIX  43
H37   7    0.378968    0.552406    0.137438    11.00000   -1.20000
AFIX   0
C38   1    0.363508    0.572919    0.294061    11.00000    0.02393    0.01924 =
         0.02236    0.00926    0.01016    0.00642
AFIX  43
H38   7    0.371488    0.496030    0.276281    11.00000   -1.20000
AFIX   0
C39   1    0.346962    0.652606    0.402640    11.00000    0.01961    0.02078 =
         0.01693    0.01093    0.00677    0.00511
AFIX  43
H39   7    0.341306    0.628788    0.457849    11.00000   -1.20000
AFIX   0
CL1   3    0.157387    0.410534    0.951745    11.00000    0.03973    0.02985 =
         0.04509    0.01121    0.00010   -0.00120
CL2   3    0.146768    0.158464    0.817008    11.00000    0.06076    0.03422 =
         0.05470    0.02764    0.02784    0.01796
CL3   3   -0.052651    0.241273    0.821143    11.00000    0.03546    0.04198 =
         0.03460    0.02300    0.00282   -0.00202
C40   1    0.084833    0.272108    0.823234    11.00000    0.03529    0.03038 =
         0.02644    0.01828    0.00480    0.00087
AFIX  13
H40   7    0.086328    0.276218    0.751092    11.00000   -1.20000
HKLF 4
REM  DARKWA116 IN P-1 #1
REM R1 =  0.0281 for   7080 Fo > 4sig(Fo)  and  0.0281 for all   7089 data
REM    442 parameters refined using      0 restraints
END
WGHT      0.0415      3.5072
REM Highest difference peak  2.398,  deepest hole -1.349,  1-sigma level  0.112
Q1    1   0.3010  0.7653  0.6602  11.00000  0.05    2.40
Q2    1   0.1627  0.7805  0.6414  11.00000  0.05    2.20
Q3    1   0.2397  0.7110  0.5941  11.00000  0.05    1.61
Q4    1   0.2585  0.5487  0.6095  11.00000  0.05    0.74
Q5    1   0.3080  0.9267  0.5731  11.00000  0.05    0.60
Q6    1   0.4013  0.8977  0.6146  11.00000  0.05    0.60
Q7    1   0.1795  0.9403  0.8635  11.00000  0.05    0.57
Q8    1   0.1627  0.3624  0.9726  11.00000  0.05    0.54
Q9    1   0.0834  0.7783  0.6585  11.00000  0.05    0.52
Q10   1   0.2535  0.8677  0.5740  11.00000  0.05    0.50
Q11   1  -0.0229  0.8448  0.6889  11.00000  0.05    0.49
Q12   1   0.1622  0.6692  0.5979  11.00000  0.05    0.49
;
