# Supplementary material for: (μ-Piperazine-1,4-dicarbodithio­ato-κ4 S 1,S 1′:S 4,S 4′)bis­[bis­(triphenyl­phos­phane-κP)gold(I)] chloro­form disolvate
Source: Acta Crystallogr Sect E Struct Rep Online. 2011 Oct 29;67(Pt 11):m1629–30. doi: 10.1107/S1600536811044229 (PMC3247547; doi:10.1107/S1600536811044229)
Supplement: Supplementary file 2 [file e-67-m1629-Isup2.hkl]

# 
# h,k,l, Fc-squared, Fo-squared, sigma(Fo-squared) and status flag 
# 
data_I
_shelx_title ' DARKWA116' 
_shelx_refln_list_code          4 
_shelx_F_calc_maximum      288.24 
_exptl_crystal_F_000       948.00 
_reflns_d_resolution_high  0.8094 
 
loop_ 
 _symmetry_equiv_pos_as_xyz 
 'x, y, z' 
 '-x, -y, -z' 
 
_cell_length_a    12.8455 
_cell_length_b    13.2879 
_cell_length_c    13.4197 
_cell_angle_alpha 119.572 
_cell_angle_beta  101.544 
_cell_angle_gamma  96.039 
 
_shelx_F_squared_multiplier     1.000 
 
loop_ 
 _refln_index_h 
 _refln_index_k 
 _refln_index_l 
 _refln_F_squared_calc 
 _refln_F_squared_meas 
 _refln_F_squared_sigma 
 _refln_observed_status 
   1   0   0     2032.49     2124.96     70.30 o 
   2   0   0    22994.03    21762.37    411.55 o 
   3   0   0      908.13     1124.81     22.77 o 
   4   0   0     2983.50     3092.31     53.55 o 
   5   0   0      453.94      429.23     12.06 o 
   6   0   0     4616.47     4643.79     89.68 o 
   7   0   0     9355.86     9449.67    172.59 o 
   8   0   0     3185.66     3042.09     69.77 o 
   9   0   0     3232.29     3207.53    117.20 o 
  10   0   0    17985.37    16773.69    375.13 o 
  11   0   0     5464.83     5205.84    141.49 o 
  12   0   0      613.23      707.02     26.97 o 
  13   0   0     1805.69     2192.30    114.90 o 
  14   0   0      997.32     1311.36     71.13 o 
 -14   1   0     1939.49     2286.22    114.90 o 
 -13   1   0     1053.17     1196.46     72.04 o 
 -12   1   0     5515.75     5775.99    142.96 o 
 -11   1   0      212.74      239.44     14.73 o 
 -10   1   0     7688.88     7054.56    151.13 o 
  -9   1   0     5523.09     5348.81    126.93 o 
  -8   1   0     3782.18     3480.92     78.27 o 
  -7   1   0     4204.18     4239.33     93.30 o 
  -6   1   0    20265.32    19762.78    531.82 o 
  -5   1   0    41687.82    40327.13    694.10 o 
  -4   1   0      392.92      505.19     23.98 o 
  -3   1   0     7391.82     7414.07    189.69 o 
  -2   1   0      222.10      290.58      8.60 o 
  -1   1   0    31598.99    32603.08    608.76 o 
   0   1   0     3049.20     3432.63     54.87 o 
   1   1   0    26886.78    26251.22    544.59 o 
   2   1   0     3661.65     3966.61     64.35 o 
   3   1   0    12472.54    12655.61    199.56 o 
   4   1   0     7750.07     8495.59    129.20 o 
   5   1   0     8953.75     8744.74    145.81 o 
   6   1   0     8594.16     8929.50    161.68 o 
   7   1   0     4450.90     4557.41     87.89 o 
   8   1   0     9023.29     9405.53    158.69 o 
   9   1   0    10645.83    10708.29    754.17 o 
  10   1   0     4346.58     4260.81    171.19 o 
  11   1   0     7850.00     7983.66    328.17 o 
  12   1   0     1469.91     1562.53     54.04 o 
  13   1   0      417.41      518.89     38.30 o 
  14   1   0       83.31      127.67     16.41 o 
 -14   2   0       70.23       93.02     16.41 o 
 -13   2   0     6115.67     7062.04    325.56 o 
 -12   2   0     1554.29     1796.20     74.39 o 
 -11   2   0     8106.37     8000.98    192.55 o 
 -10   2   0      791.69      832.28     38.19 o 
  -9   2   0     3508.87     3223.48     82.79 o 
  -8   2   0      386.11      371.23     16.74 o 
  -7   2   0     4835.92     4447.30     93.29 o 
  -6   2   0     2039.90     1877.75     54.20 o 
  -5   2   0    12957.55    13495.66    339.18 o 
  -4   2   0    11239.90    11534.96    334.97 o 
  -3   2   0     5170.93     5754.91    110.17 o 
  -2   2   0     4248.30     4897.50     94.70 o 
  -1   2   0     1914.61     2333.72     42.14 o 
   0   2   0     4671.81     5142.58     82.56 o 
   1   2   0     1770.94     1990.75     46.09 o 
   2   2   0    10353.23    10932.82    208.30 o 
   3   2   0     2212.54     2509.39     41.71 o 
   4   2   0     8061.56     8507.12    122.82 o 
   5   2   0       53.38       99.83      9.97 o 
   6   2   0     8569.58     8730.02    159.67 o 
   7   2   0     7403.58     7368.47    126.10 o 
   8   2   0      478.98      510.26     18.90 o 
   9   2   0     6616.90     6491.53    157.97 o 
  10   2   0     2749.22     2573.95     64.78 o 
  11   2   0     1843.16     1917.35     63.15 o 
  12   2   0     1818.20     1864.93     59.37 o 
  13   2   0     1416.70     1579.47     82.99 o 
  14   2   0       13.91       27.36      8.21 o 
 -11   3   0      755.10      829.86     69.31 o 
 -10   3   0     4979.19     4654.93    236.19 o 
  -9   3   0       52.38       56.22      9.18 o 
  -8   3   0     1891.96     1820.22     48.95 o 
  -7   3   0       37.14       97.99      7.28 o 
  -6   3   0     7922.38     8789.43    189.36 o 
  -5   3   0      508.53      528.33     17.11 o 
  -4   3   0     6414.03     7002.91    122.95 o 
  -3   3   0     3453.11     3925.84     70.87 o 
  -2   3   0    21125.07    22286.05    483.09 o 
  -1   3   0      887.58      963.45     18.98 o 
   0   3   0      972.02     1020.46     18.86 o 
   1   3   0    18101.14    18854.17    306.93 o 
   2   3   0      659.92      707.62     15.81 o 
   3   3   0     3925.57     4161.83     72.25 o 
   4   3   0      498.92      499.20     14.58 o 
   5   3   0     5291.27     5344.95    102.10 o 
   6   3   0     2869.00     2838.83     54.36 o 
   7   3   0     2061.77     1917.40     44.80 o 
   8   3   0     1257.90     1316.19     41.54 o 
   9   3   0     2357.68     2202.56     39.71 o 
  10   3   0       89.28      102.92      6.68 o 
  11   3   0     7032.24     6949.92    154.02 o 
  12   3   0     2561.15     2643.87     83.06 o 
  13   3   0       27.76       51.07     10.94 o 
 -11   4   0     2489.26     2430.31    114.90 o 
 -10   4   0     1043.99      940.21     52.89 o 
  -9   4   0     3456.90     3251.85    111.14 o 
  -8   4   0     1423.76     1333.66     32.39 o 
  -7   4   0     7887.54     7263.12    188.89 o 
  -6   4   0     1239.96     1342.54     29.77 o 
  -5   4   0     9945.79     9715.33    202.08 o 
  -4   4   0    22620.93    23471.16    425.72 o 
  -3   4   0     1538.56     1628.38     30.05 o 
  -2   4   0     3856.13     4275.13     71.19 o 
  -1   4   0     3873.96     4182.13     70.07 o 
   0   4   0     3431.90     3715.86     58.98 o 
   1   4   0      848.76      920.91     16.95 o 
   2   4   0     1479.06     1608.49     31.13 o 
   3   4   0       67.14       74.03      4.47 o 
   4   4   0     7813.02     7987.59    132.84 o 
   5   4   0     4430.24     4582.57     83.92 o 
   6   4   0    19072.44    18139.27    273.14 o 
   7   4   0      662.42      661.06     22.24 o 
   8   4   0     3891.93     3793.31     63.13 o 
   9   4   0      171.79      161.07      7.73 o 
  10   4   0     6019.94     5933.67    104.93 o 
  11   4   0      926.19      908.21     29.86 o 
  12   4   0      995.67     1000.68     33.43 o 
  13   4   0     1349.47     1514.73     73.87 o 
 -11   5   0     1425.01     1242.06     66.57 o 
 -10   5   0     8553.65     7576.67    162.22 o 
  -9   5   0     1326.26     1270.13     43.75 o 
  -8   5   0     5536.58     5072.01    108.88 o 
  -7   5   0        9.61       46.14     10.54 o 
  -6   5   0     6001.81     5386.27    106.05 o 
  -5   5   0      214.09      263.42     16.57 o 
  -4   5   0    21750.49    21729.96    361.98 o 
  -3   5   0     4365.02     4785.10     85.44 o 
  -2   5   0    13751.78    13952.20    234.61 o 
  -1   5   0     1864.58     1978.99     34.03 o 
   0   5   0    22992.87    24298.19    331.42 o 
   1   5   0    21117.41    21684.85    268.30 o 
   2   5   0     3019.86     3150.77     45.73 o 
   3   5   0    10014.88    10094.18    168.25 o 
   4   5   0      842.24      790.46     18.29 o 
   5   5   0    14017.34    13707.12    247.19 o 
   6   5   0      117.40      111.94      7.61 o 
   7   5   0     9673.27     9253.08    132.56 o 
   8   5   0      788.44      832.02     17.47 o 
   9   5   0     2430.21     2264.90     39.00 o 
  10   5   0      402.88      415.46     11.25 o 
  11   5   0     2964.67     3071.40     60.16 o 
  12   5   0      321.31      376.81     11.66 o 
 -11   6   0     3506.86     3145.94     72.62 o 
 -10   6   0       85.43       79.77      7.58 o 
  -9   6   0    15771.48    13760.64    292.17 o 
  -8   6   0       54.84       64.69      7.42 o 
  -7   6   0    11935.82    10718.62    197.02 o 
  -6   6   0        1.14       19.99      3.76 o 
  -5   6   0    26408.76    24420.31    447.83 o 
  -4   6   0       94.41      101.63      8.10 o 
  -3   6   0    15748.16    14631.76    231.13 o 
  -2   6   0      470.86      529.70     12.77 o 
  -1   6   0    17010.07    16606.03    226.88 o 
   0   6   0     9112.62     9206.67    121.50 o 
   1   6   0    15721.58    15634.78    205.32 o 
   2   6   0     4057.32     3607.03     54.72 o 
   3   6   0     3755.83     3742.97     65.90 o 
   4   6   0     4033.38     3644.00     65.19 o 
   5   6   0     5373.48     5004.31     93.19 o 
   6   6   0     8847.89     8147.15    120.50 o 
   7   6   0     2272.52     2084.55     37.15 o 
   8   6   0     6211.86     5994.58    100.28 o 
   9   6   0      287.44      282.98      9.01 o 
  10   6   0     3130.16     3001.44     59.66 o 
  11   6   0      706.63      712.31     19.32 o 
  12   6   0     1993.25     2068.27     71.13 o 
 -12   7   0     2437.35     2495.15     67.75 o 
 -11   7   0     1928.38     1823.33     45.20 o 
 -10   7   0     5219.05     4812.88    106.45 o 
  -9   7   0     1779.09     1597.60     33.73 o 
  -8   7   0    14914.32    12972.71    292.98 o 
  -7   7   0      639.82      563.97     18.55 o 
  -6   7   0    18127.02    15482.01    256.09 o 
  -5   7   0      191.99      161.30      9.41 o 
  -4   7   0    13386.67    11119.00    186.09 o 
  -3   7   0      624.61      576.08     14.99 o 
  -2   7   0     7794.24     7330.83    120.96 o 
  -1   7   0     5318.01     5523.62     91.61 o 
   0   7   0     6160.56     5900.13     97.44 o 
   1   7   0     3343.11     3222.73     52.01 o 
   2   7   0     9483.81     9113.32    172.16 o 
   3   7   0     2914.19     2782.26     59.81 o 
   4   7   0     7177.69     6902.61    149.56 o 
   5   7   0     3721.69     3430.23     54.12 o 
   6   7   0     5694.09     5452.05    121.62 o 
   7   7   0     4231.64     4031.62    155.32 o 
   8   7   0      716.88      733.55     20.10 o 
   9   7   0     4399.58     4330.25     92.55 o 
  10   7   0        6.04       31.87      6.84 o 
  11   7   0     1245.71     1253.92     34.28 o 
 -13   8   0      945.04     1115.30     44.68 o 
 -12   8   0     2258.14     2335.18     63.22 o 
 -11   8   0     1980.36     1855.12     45.73 o 
 -10   8   0     2472.18     2227.65     44.42 o 
  -9   8   0     3713.17     3229.74     50.49 o 
  -8   8   0     1405.59     1230.03     22.45 o 
  -7   8   0     7066.98     6091.11     87.14 o 
  -6   8   0       64.44       88.25      7.75 o 
  -5   8   0     1289.35     1133.36     30.30 o 
  -4   8   0      224.47      213.37      8.45 o 
  -3   8   0     2592.95     2362.89     42.15 o 
  -2   8   0     1455.91     1425.67     29.44 o 
  -1   8   0     5587.64     5326.69     96.78 o 
   0   8   0      210.09      216.33     10.88 o 
   1   8   0     8146.47     7582.80    185.34 o 
   2   8   0     4694.47     4234.64    140.76 o 
   3   8   0     5083.92     4665.12     71.23 o 
   4   8   0     4027.13     3735.72     58.27 o 
   5   8   0      460.89      470.35     11.89 o 
   6   8   0      896.21      927.44     29.82 o 
   7   8   0      457.38      425.56     17.70 o 
   8   8   0     1434.76     1408.01     40.56 o 
   9   8   0       75.24       70.61      4.95 o 
  10   8   0     2162.28     2174.33     46.41 o 
 -13   9   0     1346.08     1669.76     61.10 o 
 -12   9   0      823.86      873.61     27.91 o 
 -11   9   0      718.97      700.90     21.21 o 
 -10   9   0      237.16      229.21      7.76 o 
  -9   9   0     5929.44     5367.29     79.76 o 
  -8   9   0      969.74      884.86     17.46 o 
  -7   9   0     8318.67     7201.43    105.41 o 
  -6   9   0      817.15      736.14     15.29 o 
  -5   9   0     1322.08     1132.67     19.62 o 
  -4   9   0     1324.43     1212.30     24.53 o 
  -3   9   0       38.25       67.36      7.12 o 
  -2   9   0     6423.95     5939.21    158.68 o 
  -1   9   0     1847.28     1675.69     65.55 o 
   0   9   0     1031.25      957.06     20.27 o 
   1   9   0      176.72      171.39     10.22 o 
   2   9   0     3469.32     3231.90     56.42 o 
   3   9   0      100.58      126.75      9.92 o 
   4   9   0     2914.22     2770.49     54.72 o 
   5   9   0      672.69      661.12     26.11 o 
   6   9   0      963.53      933.04     31.88 o 
   7   9   0      824.71      830.77     28.00 o 
   8   9   0      345.70      328.12     13.50 o 
   9   9   0     1338.05     1316.26     29.42 o 
 -13  10   0       10.34       31.92      6.38 o 
 -12  10   0     2567.35     3154.39    108.52 o 
 -11  10   0      945.07     1025.13     31.42 o 
 -10  10   0     2696.20     2743.22     50.10 o 
  -9  10   0      273.40      298.11      9.70 o 
  -8  10   0     3703.82     3377.02     55.34 o 
  -7  10   0     3192.95     2920.91     45.96 o 
  -6  10   0     1466.08     1333.54     22.14 o 
  -5  10   0      466.46      456.58     11.68 o 
  -4  10   0     1654.45     1586.92     25.56 o 
  -3  10   0     6021.36     5818.56    109.92 o 
  -2  10   0      102.76      121.57      9.69 o 
  -1  10   0     7240.89     6837.01    109.76 o 
   0  10   0      339.49      336.08     13.10 o 
   1  10   0     3353.27     3198.88     58.93 o 
   2  10   0       80.88       86.89      5.84 o 
   3  10   0     4224.63     4155.03     67.74 o 
   4  10   0       26.56       30.52      4.48 o 
   5  10   0     1147.80     1200.26     37.69 o 
   6  10   0      664.35      648.19     22.54 o 
   7  10   0      566.11      595.24     19.96 o 
   8  10   0      847.38      771.21     22.54 o 
 -12  11   0     1030.25     1390.70     51.07 o 
 -11  11   0     4122.69     4589.94    153.66 o 
 -10  11   0      627.60      664.09     18.37 o 
  -9  11   0     3240.66     3356.37     55.44 o 
  -8  11   0      851.53      843.18     16.13 o 
  -7  11   0     1639.77     1598.35     25.23 o 
  -6  11   0      987.91      938.68     18.01 o 
  -5  11   0      816.50      829.49     19.85 o 
  -4  11   0     1907.37     1841.75     34.40 o 
  -3  11   0     1702.07     1634.85     35.15 o 
  -2  11   0     4169.16     3959.01     76.38 o 
  -1  11   0     1525.24     1537.82     38.23 o 
   0  11   0     6546.43     6251.25    130.07 o 
   1  11   0      502.50      511.94     13.28 o 
   2  11   0     8960.04     8751.44    148.22 o 
   3  11   0      148.76      170.35      7.48 o 
   4  11   0     6060.47     5685.01    201.54 o 
   5  11   0      288.26      270.20     11.92 o 
   6  11   0      952.49      937.40     20.88 o 
 -11  12   0      102.56      128.58     10.03 o 
 -10  12   0     2753.56     3257.27     78.03 o 
  -9  12   0       14.13       36.61      6.58 o 
  -8  12   0     5849.68     6188.34     95.30 o 
  -7  12   0      425.61      469.28     12.64 o 
  -6  12   0     5107.77     5085.54     81.21 o 
  -5  12   0     5649.41     5709.74    127.41 o 
  -4  12   0     1667.18     1620.93     41.17 o 
  -3  12   0     6050.22     5782.68    121.79 o 
  -2  12   0     1875.67     1928.78     53.74 o 
  -1  12   0     7483.31     7162.35    135.90 o 
   0  12   0      299.75      314.48     11.29 o 
   1  12   0     2443.09     2459.16     67.41 o 
   2  12   0     2160.11     2139.01     41.55 o 
   3  12   0     2454.76     2309.90     55.56 o 
   4  12   0      140.21      142.47      6.07 o 
  -9  13   0     3235.12     3826.12     89.63 o 
  -8  13   0       35.59       55.32      4.01 o 
  -7  13   0     1387.93     1494.44     40.15 o 
  -6  13   0     4748.84     4969.63     98.18 o 
  -5  13   0      758.28      793.65     19.62 o 
  -4  13   0      941.77      984.37     28.35 o 
  -3  13   0     5727.56     5746.71    136.77 o 
  -2  13   0     2988.32     2958.10     58.73 o 
  -1  13   0     3497.22     3516.71     83.35 o 
   0  13   0     2209.07     2184.70     52.85 o 
   1  13   0     1300.06     1270.33     49.24 o 
   2  13   0      766.94      765.11     31.01 o 
  -6  14   0     2084.28     2270.65     55.71 o 
  -5  14   0      760.17      881.84     32.83 o 
  -4  14   0      722.75      738.67     28.27 o 
  -3  14   0      313.52      321.32     10.26 o 
  -2  14   0     5256.23     5005.68    114.89 o 
  -1  14   0     1346.50     1325.04     41.95 o 
   0 -14   1       97.27       96.33      5.02 o 
   1 -14   1     3682.33     3401.58     79.58 o 
   2 -14   1       11.31       17.79      3.22 o 
   3 -14   1     3269.66     3403.70     81.77 o 
   4 -14   1       88.93      106.01      5.86 o 
   5 -14   1     3422.66     3789.47     91.40 o 
   6 -14   1      112.49      157.42      7.74 o 
   7 -14   1     2723.56     3291.18    109.43 o 
   8 -14   1      293.68      341.06     16.41 o 
  -4 -13   1      650.86      611.00     24.62 o 
  -3 -13   1     2661.36     2593.55     93.02 o 
  -2 -13   1     1220.76     1228.38     48.33 o 
  -1 -13   1     1650.73     1638.61     40.89 o 
   0 -13   1     3759.82     3734.07    104.42 o 
   1 -13   1     1132.97     1161.15     27.84 o 
   2 -13   1     8571.89     8454.78    192.64 o 
   3 -13   1       28.43       31.22      5.70 o 
   4 -13   1     7500.69     7498.82    132.87 o 
   5 -13   1       11.06       29.02      5.35 o 
   6 -13   1     3654.11     4071.29     80.49 o 
   7 -13   1       28.19       56.08      7.42 o 
   8 -13   1     2874.87     3217.36     64.04 o 
   9 -13   1       10.13       37.02      4.80 o 
  10 -13   1     1224.04     1486.46     52.89 o 
  -6 -12   1     4043.55     3796.39    132.23 o 
  -5 -12   1     1133.12     1052.48     42.75 o 
  -4 -12   1     5807.86     5730.64    132.69 o 
  -3 -12   1     2103.37     2141.26     56.09 o 
  -2 -12   1     1515.53     1453.93     27.78 o 
  -1 -12   1     5325.15     5231.61     99.33 o 
   0 -12   1      330.11      352.77     12.75 o 
   1 -12   1     2675.99     2662.73     59.96 o 
   2 -12   1     1782.81     1747.16     36.41 o 
   3 -12   1     3681.24     3542.23     69.76 o 
   4 -12   1     1500.39     1424.32     27.27 o 
   5 -12   1     3285.82     3202.11     82.61 o 
   6 -12   1      630.45      673.83     13.71 o 
   7 -12   1     5229.42     5319.02    105.12 o 
   8 -12   1      779.84      754.57     17.10 o 
   9 -12   1     2852.87     3113.45     55.70 o 
  10 -12   1     1167.66     1269.23     29.04 o 
  11 -12   1     1091.06     1360.61     50.16 o 
  -7 -11   1     2454.31     2397.31     48.54 o 
  -6 -11   1      669.11      658.23     16.70 o 
  -5 -11   1      735.60      750.13     25.99 o 
  -4 -11   1       69.28       67.96      6.60 o 
  -3 -11   1     2722.91     2634.80     44.16 o 
  -2 -11   1     3813.41     3661.24     65.60 o 
  -1 -11   1     1147.43     1106.35     23.72 o 
   0 -11   1     1755.60     1720.91     40.23 o 
   1 -11   1      581.87      586.51     13.16 o 
   2 -11   1     4496.14     4254.58     81.72 o 
   3 -11   1     1797.10     1723.69     36.88 o 
   4 -11   1     6195.50     5928.19     82.15 o 
   5 -11   1      157.20      188.07      7.00 o 
   6 -11   1     2337.60     2226.09     36.60 o 
   7 -11   1      118.56      117.95      6.15 o 
   8 -11   1     3449.21     3378.05     56.79 o 
   9 -11   1      478.88      527.10     12.50 o 
  10 -11   1     2395.69     2570.74     54.77 o 
  11 -11   1     1103.02     1270.12     29.23 o 
  12 -11   1     4258.64     5174.33    170.53 o 
  -8 -10   1     1544.39     1478.33     32.07 o 
  -7 -10   1       69.84       63.21      7.30 o 
  -6 -10   1      267.56      283.94     10.96 o 
  -5 -10   1       35.54       70.18     13.32 o 
  -4 -10   1      757.55      737.40     16.07 o 
  -3 -10   1     1289.45     1211.14     23.80 o 
  -2 -10   1     2674.59     2643.82     45.66 o 
  -1 -10   1     4897.04     4569.05     76.34 o 
   0 -10   1     1848.79     1745.27     34.13 o 
   1 -10   1     4133.86     3974.05     62.46 o 
   2 -10   1     5524.48     5302.95     85.62 o 
   3 -10   1     6885.53     6369.82    105.55 o 
   4 -10   1      117.91      129.18      5.54 o 
   5 -10   1     6326.19     5700.86     79.68 o 
   6 -10   1      490.55      491.12     13.01 o 
   7 -10   1     3479.30     3119.39     53.62 o 
   8 -10   1      475.45      478.87     13.41 o 
   9 -10   1     3631.45     3357.10     61.14 o 
  10 -10   1     1265.28     1303.86     31.83 o 
  11 -10   1     3438.95     3498.37     89.94 o 
  12 -10   1      247.85      277.46     12.85 o 
 -10  -9   1      747.43      710.40     31.01 o 
  -9  -9   1      450.58      421.25     12.23 o 
  -8  -9   1      929.04      941.61     30.23 o 
  -7  -9   1     2048.49     1991.93     86.18 o 
  -6  -9   1       30.18       41.73      5.79 o 
  -5  -9   1      482.37      513.75     16.06 o 
  -4  -9   1      244.36      224.36      9.24 o 
  -3  -9   1     6434.77     6007.24    102.69 o 
  -2  -9   1     4823.29     4561.99     70.20 o 
  -1  -9   1     3533.19     3230.52     85.02 o 
   0  -9   1     5352.81     5137.94    112.09 o 
   1  -9   1     1536.62     1481.93     35.93 o 
   2  -9   1       40.99       78.74      9.90 o 
   3  -9   1     3064.25     2554.90     55.87 o 
   4  -9   1     1901.63     1692.77     37.23 o 
   5  -9   1      122.95      114.60      8.75 o 
   6  -9   1     3041.46     2599.99     51.19 o 
   7  -9   1      533.11      523.47     13.34 o 
   8  -9   1     8412.18     7198.71    115.80 o 
   9  -9   1      384.53      353.72     10.50 o 
  10  -9   1     8175.14     7799.50    202.31 o 
  11  -9   1      150.59      189.68     11.55 o 
  12  -9   1     2478.58     2672.82     70.62 o 
 -11  -8   1      757.71      747.79     28.27 o 
 -10  -8   1      648.92      650.21     17.10 o 
  -9  -8   1     1324.21     1263.99     41.69 o 
  -8  -8   1     7319.51     7147.76    254.43 o 
  -7  -8   1        2.85       17.29      5.13 o 
  -6  -8   1     5217.71     4876.37    104.70 o 
  -5  -8   1      399.73      366.63     11.69 o 
  -4  -8   1     1494.54     1441.59     27.81 o 
  -3  -8   1      720.53      697.40     25.04 o 
  -2  -8   1    17482.91    16529.94    390.84 o 
  -1  -8   1      134.38      203.00     18.61 o 
   0  -8   1     9236.74     8790.16    153.11 o 
   1  -8   1      108.37      156.84      9.63 o 
   2  -8   1    14303.87    13205.67    234.86 o 
   3  -8   1     5269.46     4817.63     77.86 o 
   4  -8   1     3357.00     2791.09     53.37 o 
   5  -8   1     7899.15     6710.06    116.17 o 
   6  -8   1      264.31      269.54     16.34 o 
   7  -8   1     1424.65     1293.38     33.80 o 
   8  -8   1     4344.60     3846.44     64.67 o 
   9  -8   1     8882.16     7906.95    126.40 o 
  10  -8   1       13.53       28.59      5.74 o 
  11  -8   1     2251.78     2152.38     59.71 o 
  12  -8   1      641.24      648.39     31.01 o 
 -11  -7   1     1394.50     1445.75     32.72 o 
 -10  -7   1      343.08      371.52     14.66 o 
  -9  -7   1      666.21      657.13     16.24 o 
  -8  -7   1     3021.39     2933.00     75.29 o 
  -7  -7   1    10412.85     9990.34    196.76 o 
  -6  -7   1      583.68      577.17     18.91 o 
  -5  -7   1     7623.08     7140.89    154.57 o 
  -4  -7   1     1074.08     1030.65     25.78 o 
  -3  -7   1    21560.45    20648.43    352.15 o 
  -2  -7   1      131.47      150.09     10.26 o 
  -1  -7   1    19497.74    18354.99    269.08 o 
   0  -7   1     1202.51     1238.21     26.02 o 
   1  -7   1     8056.74     8057.44    129.40 o 
   2  -7   1      239.17      234.27     10.63 o 
   3  -7   1    26959.36    24687.34    413.62 o 
   4  -7   1     1461.34     1287.66     31.59 o 
   5  -7   1     3566.04     3067.88     57.10 o 
   6  -7   1     2220.19     1941.40     48.24 o 
   7  -7   1     7285.78     6101.00    116.57 o 
   8  -7   1     5074.73     4361.95    106.04 o 
   9  -7   1     5956.36     5059.05     94.08 o 
  10  -7   1     8176.09     7283.71    157.11 o 
  11  -7   1      530.03      536.88     21.54 o 
 -12  -6   1      578.09      663.48     15.08 o 
 -11  -6   1     1352.75     1426.51     35.36 o 
 -10  -6   1     1165.27     1103.12     24.36 o 
  -9  -6   1     2383.90     2282.42     44.99 o 
  -8  -6   1     3281.95     3245.39     54.72 o 
  -7  -6   1     7995.38     7582.00    109.70 o 
  -6  -6   1    17197.89    15841.17    274.17 o 
  -5  -6   1     1789.58     1780.70     34.22 o 
  -4  -6   1     9514.77     9078.65    140.30 o 
  -3  -6   1     3853.83     3577.37     62.92 o 
  -2  -6   1    13558.90    12793.13    161.24 o 
  -1  -6   1      375.38      403.93      9.41 o 
   0  -6   1     8749.06     9191.63    138.23 o 
   1  -6   1      812.97     1000.62     20.22 o 
   2  -6   1     6575.19     6326.06    101.50 o 
   3  -6   1      125.87      196.33     15.07 o 
   4  -6   1    11911.80    11005.50    188.70 o 
   5  -6   1     3865.29     3619.27     72.96 o 
   6  -6   1     7004.66     6318.80    144.09 o 
   7  -6   1     3612.79     3261.19     66.75 o 
   8  -6   1    14868.48    13069.49    238.46 o 
   9  -6   1     4720.82     4011.58    117.62 o 
  10  -6   1     6056.62     5203.52    132.00 o 
 -13  -5   1      105.91      144.09     13.68 o 
 -12  -5   1     3913.09     4230.71    113.98 o 
 -11  -5   1      348.52      364.57     11.88 o 
 -10  -5   1     2963.93     2817.59     49.11 o 
  -9  -5   1      461.72      485.61     12.59 o 
  -8  -5   1     3926.51     3811.29     55.97 o 
  -7  -5   1    11318.14    10568.96    186.27 o 
  -6  -5   1      384.16      392.34     12.21 o 
  -5  -5   1     9952.30    10019.70    154.15 o 
  -4  -5   1     5373.24     5542.39     88.41 o 
  -3  -5   1     1621.84     1662.05     31.13 o 
  -2  -5   1     6426.30     6642.53     90.60 o 
  -1  -5   1    14302.90    14533.91    189.98 o 
   0  -5   1        5.16       45.78      7.21 o 
   1  -5   1     7336.02     7813.35    126.92 o 
   2  -5   1      570.92      699.15     16.43 o 
   3  -5   1    35379.42    35931.07    560.01 o 
   4  -5   1    10059.95    10059.31    171.64 o 
   5  -5   1    11685.03    11449.05    214.56 o 
   6  -5   1     5222.86     4870.49    136.55 o 
   7  -5   1      830.21      762.20     25.36 o 
   8  -5   1      492.52      502.17     45.41 o 
   9  -5   1     4156.16     3738.28    109.31 o 
 -13  -4   1     1109.16     1161.19     37.25 o 
 -12  -4   1      549.21      557.19     16.58 o 
 -11  -4   1      217.46      227.63      9.25 o 
 -10  -4   1      778.32      764.63     18.67 o 
  -9  -4   1      292.12      340.40     10.54 o 
  -8  -4   1      680.74      731.42     24.32 o 
  -7  -4   1     3315.62     3301.11     62.98 o 
  -6  -4   1     3361.12     3295.81     61.93 o 
  -5  -4   1     9206.31     9572.13    146.61 o 
  -4  -4   1      928.78      823.95     18.07 o 
  -3  -4   1     9172.57     9953.13    159.82 o 
  -2  -4   1    19290.05    20254.51    334.33 o 
  -1  -4   1      769.72      853.90     23.05 o 
   0  -4   1     1055.33     1111.28     20.65 o 
   1  -4   1     5578.31     6161.35    100.13 o 
   2  -4   1     9135.18    10169.21    161.88 o 
   3  -4   1      118.98      198.20     13.37 o 
   4  -4   1    24537.87    26188.33    445.43 o 
   5  -4   1      574.29      567.77     18.09 o 
   6  -4   1     6839.90     7133.86    178.37 o 
   7  -4   1       61.36       91.74      7.89 o 
   8  -4   1    14739.45    13658.77   1111.20 o 
 -14  -3   1      162.68      175.09     15.50 o 
 -13  -3   1     1945.01     2087.22     63.32 o 
 -12  -3   1     1541.38     1630.22     62.69 o 
 -11  -3   1      111.32      110.51      6.99 o 
 -10  -3   1     2731.33     2632.68     50.30 o 
  -9  -3   1      806.84      828.04     18.88 o 
  -8  -3   1     8375.38     8397.17    167.84 o 
  -7  -3   1     3713.71     3723.96     69.09 o 
  -6  -3   1     4882.39     4827.46     85.27 o 
  -5  -3   1      347.76      348.22     11.89 o 
  -4  -3   1     1922.06     2019.14     39.22 o 
  -3  -3   1      336.47      360.47      9.55 o 
  -2  -3   1      691.23      702.98     13.77 o 
  -1  -3   1    41473.44    40720.79    696.04 o 
   0  -3   1     6682.52     7852.90    116.84 o 
   1  -3   1    21029.92    23266.39    538.46 o 
   2  -3   1     6838.27     7462.69    129.86 o 
   3  -3   1    16971.00    17558.79    324.56 o 
   4  -3   1       85.12      135.44      7.52 o 
   5  -3   1    19867.84    19824.30    371.94 o 
   6  -3   1     3544.89     3534.06     81.71 o 
   7  -3   1     2210.01     2059.74     55.99 o 
   8  -3   1      484.58      509.81     26.45 o 
   9  -3   1     2671.15     2649.08    104.02 o 
  10  -3   1     6210.92     6116.36    286.35 o 
 -14  -2   1      484.62      532.17     20.56 o 
 -13  -2   1     1889.72     2001.16     62.41 o 
 -12  -2   1       49.07       61.97      9.21 o 
 -11  -2   1     8738.14     8735.24    375.79 o 
 -10  -2   1        0.78       32.17      8.56 o 
  -9  -2   1     4836.89     4821.07    113.77 o 
  -8  -2   1      207.80      230.75     11.04 o 
  -7  -2   1    18444.24    19041.39    309.65 o 
  -6  -2   1     1959.26     2219.75     43.45 o 
  -5  -2   1     7487.28     7792.94    131.23 o 
  -4  -2   1      923.21      971.41     22.71 o 
  -3  -2   1     2810.81     3096.32     48.95 o 
  -2  -2   1     1033.78     1103.65     21.14 o 
  -1  -2   1    10702.68    11194.84    163.32 o 
   0  -2   1     9386.45    10193.75    159.51 o 
   1  -2   1      775.40      953.75     21.80 o 
   2  -2   1    16246.06    17183.72    648.37 o 
   3  -2   1    17097.99    18251.28    586.94 o 
   4  -2   1    27541.94    28031.34    641.93 o 
   5  -2   1     1096.64     1217.54     25.61 o 
   6  -2   1    10692.41    10682.22    192.81 o 
   7  -2   1      620.07      758.71     25.02 o 
   8  -2   1     2489.61     2374.32     58.76 o 
   9  -2   1      129.16      161.87     18.86 o 
  10  -2   1     8433.19     7936.96    215.42 o 
  11  -2   1     1409.45     1323.12     53.76 o 
  12  -2   1     3680.80     4050.07    140.84 o 
  13  -2   1      281.42      383.93     33.74 o 
  14  -2   1     3761.86     4485.82    207.01 o 
 -15  -1   1      604.10      694.90     39.21 o 
 -14  -1   1     3115.10     3606.25    194.70 o 
 -13  -1   1       86.13       89.79      9.78 o 
 -12  -1   1     3837.63     4196.83    146.37 o 
 -11  -1   1      110.92      113.43     14.15 o 
 -10  -1   1     6114.11     5685.66    140.43 o 
  -9  -1   1       77.12      110.70     10.80 o 
  -8  -1   1    14551.62    14357.00    280.30 o 
  -7  -1   1     1586.79     1722.90     36.47 o 
  -6  -1   1    36059.81    36481.86    585.33 o 
  -5  -1   1      172.91      234.61     12.27 o 
  -4  -1   1    35543.74    36041.72    629.32 o 
  -3  -1   1     2939.59     3257.02     58.84 o 
  -2  -1   1    22049.12    22384.56    474.58 o 
  -1  -1   1    11362.12    11111.12    210.87 o 
   0  -1   1    15633.69    14973.40    412.72 o 
   1  -1   1    18438.67    17858.36    715.59 o 
   2  -1   1     6295.79     6535.38    196.98 o 
   3  -1   1    12847.02    13243.29    235.95 o 
   4  -1   1    20234.23    21260.03    415.47 o 
   5  -1   1     7717.84     8077.04    133.65 o 
   6  -1   1    13441.68    14468.91    218.37 o 
   7  -1   1     5590.31     5734.47    121.59 o 
   8  -1   1     1196.27     1123.97     34.36 o 
   9  -1   1    12005.76    11483.78    374.32 o 
  10  -1   1      303.17      350.36     19.88 o 
  11  -1   1     5563.05     5303.44    173.34 o 
  12  -1   1      953.96     1022.12     49.69 o 
  13  -1   1     2391.49     2892.66    144.09 o 
  14  -1   1       97.30      132.23     17.33 o 
 -15   0   1     1217.25     1477.34     73.87 o 
 -14   0   1     1277.14     1456.74     93.02 o 
 -13   0   1     2487.47     2702.33     83.17 o 
 -12   0   1     2116.50     2219.27    107.41 o 
 -11   0   1     7483.38     7407.02    125.28 o 
 -10   0   1     1533.74     1434.83     44.83 o 
  -9   0   1    20395.90    18801.19    420.63 o 
  -8   0   1      630.56      590.47     21.28 o 
  -7   0   1    26205.04    24916.27    491.90 o 
  -6   0   1      178.07      219.23     10.61 o 
  -5   0   1    21216.73    22524.65    655.00 o 
  -4   0   1       17.68       35.15      5.43 o 
  -3   0   1     3723.00     4351.79    168.35 o 
  -2   0   1     3892.24     4376.55    195.20 o 
  -1   0   1    18702.46    18968.01    317.91 o 
   0   0   1    12600.16    13065.65    371.25 o 
   1   0   1    43850.84    39852.57   1608.57 o 
   2   0   1    74381.97    65854.43   1336.80 o 
   3   0   1    30943.97    30814.38    656.81 o 
   4   0   1    14977.17    15225.05    245.90 o 
   5   0   1     5897.52     6342.80     99.69 o 
   6   0   1      350.69      347.27     26.79 o 
   7   0   1      532.56      634.16     23.17 o 
   8   0   1     4591.61     4707.29    104.37 o 
   9   0   1      511.85      459.22     27.69 o 
  10   0   1     3435.97     3400.85    116.75 o 
  11   0   1        2.04       13.90      4.05 o 
  12   0   1     5043.30     5368.23    179.57 o 
  13   0   1      202.36      247.13     25.53 o 
  14   0   1     1794.51     2230.60    109.43 o 
 -15   1   1     2507.44     3020.33    141.35 o 
 -14   1   1     3382.29     3780.16    158.68 o 
 -13   1   1     1388.46     1518.77     46.21 o 
 -12   1   1     1822.79     1910.29     60.02 o 
 -11   1   1      204.65      238.06     10.07 o 
 -10   1   1     8569.87     8152.82    216.25 o 
  -9   1   1     4564.55     4189.51    101.88 o 
  -8   1   1     5499.06     5097.38    109.79 o 
  -7   1   1       86.63      160.50      9.10 o 
  -6   1   1     2099.04     1768.56     93.98 o 
  -5   1   1     1157.98     1320.47     42.97 o 
  -4   1   1    25750.64    26902.96   1034.04 o 
  -3   1   1     1074.55     1399.65     33.24 o 
  -2   1   1    18751.76    20197.54    372.38 o 
  -1   1   1     9995.81    10906.71    197.30 o 
   0   1   1    14997.75    16614.42    431.28 o 
   1   1   1      428.18      495.26     14.91 o 
   2   1   1     9358.84     9437.21    210.59 o 
   3   1   1    13942.17    14957.13    224.43 o 
   4   1   1    11659.39    12304.38    186.29 o 
   5   1   1     3010.61     2987.09     54.88 o 
   6   1   1     2193.31     2196.60     47.00 o 
   7   1   1     3245.35     3192.36     65.83 o 
   8   1   1       27.80       70.98     10.19 o 
   9   1   1     9712.55     9465.62    248.80 o 
  10   1   1       41.48       65.82      8.68 o 
  11   1   1     8287.67     8398.95    348.94 o 
  12   1   1      238.64      249.57     17.33 o 
  13   1   1     5436.31     6151.92    281.79 o 
  14   1   1       70.40      153.21     16.41 o 
 -13   2   1     1097.00     1158.40     37.45 o 
 -12   2   1     1288.09     1340.51     43.07 o 
 -11   2   1     2122.57     1961.26     49.67 o 
 -10   2   1     5850.55     5582.53    195.15 o 
  -9   2   1     3143.66     3096.07     70.52 o 
  -8   2   1     1051.70     1036.96     29.57 o 
  -7   2   1     3165.13     3133.28     90.57 o 
  -6   2   1     3362.76     3771.27    128.62 o 
  -5   2   1     7787.21     8191.74    265.20 o 
  -4   2   1       22.76       41.77      6.66 o 
  -3   2   1     7672.71     8274.75    156.60 o 
  -2   2   1     8962.85    10355.29    188.94 o 
  -1   2   1    11339.11    12469.44    195.92 o 
   0   2   1     2677.72     3029.26     47.96 o 
   1   2   1    10313.34    10613.98    174.15 o 
   2   2   1    12284.73    12765.24    191.91 o 
   3   2   1     2176.33     2320.11     39.61 o 
   4   2   1     1709.05     1650.51     34.10 o 
   5   2   1     1526.82     1609.12     37.01 o 
   6   2   1     6283.11     6549.34    123.47 o 
   7   2   1      799.96      910.52     26.20 o 
   8   2   1    11449.74    11153.83    246.91 o 
   9   2   1      220.61      247.06      9.29 o 
  10   2   1     3725.65     3670.00    116.49 o 
  11   2   1      429.89      421.26     14.62 o 
  12   2   1     5489.35     5745.61    257.62 o 
  13   2   1      105.45      105.78     15.50 o 
 -13   3   1     2549.82     2806.03    108.52 o 
 -12   3   1      113.50      141.05     11.77 o 
 -11   3   1     4217.08     4069.55    125.43 o 
 -10   3   1      416.94      430.58     26.50 o 
  -9   3   1     2012.84     1773.30     49.61 o 
  -8   3   1     5592.16     4981.29    114.95 o 
  -7   3   1       24.84       50.95      6.22 o 
  -6   3   1     5389.67     5599.27    190.78 o 
  -5   3   1      341.85      437.17     18.03 o 
  -4   3   1    18284.45    19682.97    356.68 o 
  -3   3   1      199.81      274.97      9.01 o 
  -2   3   1     1480.47     1607.56     36.37 o 
  -1   3   1      360.85      449.85     10.43 o 
   0   3   1    13263.80    14000.52    206.75 o 
   1   3   1     1194.77     1284.28     23.65 o 
   2   3   1    20379.73    20959.80    370.07 o 
   3   3   1      996.11      981.05     19.03 o 
   4   3   1     3942.32     4210.28     74.10 o 
   5   3   1    11853.33    11778.26    237.58 o 
   6   3   1     1966.58     1958.95     45.36 o 
   7   3   1    11758.66    11277.41    250.29 o 
   8   3   1       55.49       93.11      6.97 o 
   9   3   1     4558.55     4458.63     72.73 o 
  10   3   1     1709.36     1633.67     45.46 o 
  11   3   1     2896.90     2829.55     98.96 o 
  12   3   1     1321.06     1413.26     59.05 o 
  13   3   1     2816.00     3025.81    140.44 o 
 -13   4   1      772.90      838.07     41.04 o 
 -12   4   1     4250.14     4049.12    116.25 o 
 -11   4   1       31.94       46.05      7.95 o 
 -10   4   1     4145.27     3702.42     78.78 o 
  -9   4   1     1621.37     1525.01     45.02 o 
  -8   4   1      394.13      338.47     13.52 o 
  -7   4   1     2941.92     2833.80     85.23 o 
  -6   4   1     2988.08     2800.78     80.55 o 
  -5   4   1     6871.81     6826.81    139.07 o 
  -4   4   1    13739.75    14479.94    264.78 o 
  -3   4   1    36445.40    37941.89    625.40 o 
  -2   4   1      434.09      584.38     26.64 o 
  -1   4   1    11536.72    12115.14    193.00 o 
   0   4   1      292.35      402.45      8.86 o 
   1   4   1     8255.88     8170.05    104.19 o 
   2   4   1     1900.27     2136.70     35.38 o 
   3   4   1     5640.94     5971.84    101.85 o 
   4   4   1     1561.15     1723.44     32.77 o 
   5   4   1     7012.07     6889.93    117.62 o 
   6   4   1       54.46       98.68      7.33 o 
   7   4   1    14494.93    14086.50    260.96 o 
   8   4   1     3095.71     2907.24     50.18 o 
   9   4   1     3420.18     3390.35     69.94 o 
  10   4   1     1894.70     1856.74     37.33 o 
  11   4   1     2589.27     2574.29     58.28 o 
  12   4   1     1874.19     2026.91     46.73 o 
 -13   5   1     4023.84     4331.70    159.59 o 
 -12   5   1       67.68       93.44     10.91 o 
 -11   5   1     6688.69     6111.20    114.08 o 
 -10   5   1      110.55      133.16     10.49 o 
  -9   5   1    14184.43    12609.53    345.06 o 
  -8   5   1    11343.85    10715.24    222.69 o 
  -7   5   1     1516.45     1352.40     31.49 o 
  -6   5   1     6269.71     6099.22    106.83 o 
  -5   5   1    12308.37    11983.67    188.81 o 
  -4   5   1    19059.32    18506.74    288.16 o 
  -3   5   1    12108.87    12159.98    206.58 o 
  -2   5   1    13970.86    13737.57    199.39 o 
  -1   5   1     5739.92     5824.73     88.65 o 
   0   5   1     6028.97     6102.07     83.49 o 
   1   5   1     6269.78     6375.39     91.24 o 
   2   5   1    20573.81    20420.38    280.76 o 
   3   5   1     1422.89     1583.95     32.07 o 
   4   5   1     6546.05     6489.71    111.45 o 
   5   5   1      196.02      242.74     10.64 o 
   6   5   1     9566.46     8893.55    173.99 o 
   7   5   1       68.29       95.52      8.75 o 
   8   5   1     4687.19     4491.20     74.70 o 
   9   5   1     1348.27     1257.43     24.76 o 
  10   5   1     1602.83     1569.96     33.57 o 
  11   5   1       20.56       45.13      3.88 o 
  12   5   1     1667.29     1808.37     85.72 o 
 -12   6   1     2213.30     2230.78     46.09 o 
 -11   6   1      329.51      363.58     12.93 o 
 -10   6   1     7484.48     6631.94    108.34 o 
  -9   6   1     2237.01     1920.44     35.41 o 
  -8   6   1    14286.04    12650.42    250.83 o 
  -7   6   1     3668.10     3154.73     59.03 o 
  -6   6   1    13863.16    12557.69    209.45 o 
  -5   6   1     2534.64     2355.47     47.49 o 
  -4   6   1    14615.57    13395.48    211.00 o 
  -3   6   1    13434.96    12584.27    183.78 o 
  -2   6   1     6379.60     6438.12     92.33 o 
  -1   6   1     2947.07     2901.76     45.52 o 
   0   6   1    13057.20    12860.19    185.42 o 
   1   6   1    11333.54    11144.38    162.40 o 
   2   6   1     1434.18     1424.73     29.69 o 
   3   6   1    15671.88    15090.91    279.52 o 
   4   6   1      260.15      285.96     22.58 o 
   5   6   1     5792.30     5258.39     84.34 o 
   6   6   1      607.69      582.68     18.47 o 
   7   6   1     7760.40     7372.77    125.89 o 
   8   6   1      443.36      455.55     12.44 o 
   9   6   1     1477.78     1475.46     32.18 o 
  10   6   1       20.04       32.60      3.56 o 
  11   6   1      855.86      886.46     27.12 o 
 -13   7   1     5556.85     6015.13    200.63 o 
 -12   7   1      567.99      564.62     16.02 o 
 -11   7   1     1394.35     1319.51     30.17 o 
 -10   7   1      579.20      544.01     13.42 o 
  -9   7   1    10687.18     9598.27    154.43 o 
  -8   7   1     1217.86     1019.08     18.71 o 
  -7   7   1     5443.76     4808.58    101.32 o 
  -6   7   1      293.26      296.89     11.34 o 
  -5   7   1    10035.89     8449.19    144.08 o 
  -4   7   1     1264.98     1179.25     24.00 o 
  -3   7   1    12460.16    11077.04    203.78 o 
  -2   7   1     8241.15     7507.57    131.11 o 
  -1   7   1      296.91      390.05     11.57 o 
   0   7   1     4126.66     3860.46     66.62 o 
   1   7   1     1053.35     1033.03     20.97 o 
   2   7   1     6547.60     6034.02    117.86 o 
   3   7   1      441.25      497.68     18.27 o 
   4   7   1     5827.65     5427.43     86.85 o 
   5   7   1      110.26      116.33      8.14 o 
   6   7   1     3298.42     3122.75     98.14 o 
   7   7   1      715.30      700.32     31.99 o 
   8   7   1     6063.90     6010.51    125.58 o 
   9   7   1      754.89      752.78     19.88 o 
  10   7   1      944.63      981.35     23.02 o 
 -13   8   1      490.92      579.99     27.36 o 
 -12   8   1      134.97      150.75      8.94 o 
 -11   8   1       66.94       81.23      6.35 o 
 -10   8   1     2851.30     2654.21     46.43 o 
  -9   8   1      201.70      192.66      7.02 o 
  -8   8   1    11913.82    10357.67    149.63 o 
  -7   8   1     1116.77     1030.55     19.63 o 
  -6   8   1     1745.79     1464.18     25.07 o 
  -5   8   1      117.70      128.80      7.99 o 
  -4   8   1     1733.23     1538.37     33.56 o 
  -3   8   1      603.11      543.62     17.57 o 
  -2   8   1       41.98       60.13      7.38 o 
  -1   8   1     1176.85     1174.86     36.34 o 
   0   8   1     1164.26     1109.04     31.35 o 
   1   8   1     3556.46     3277.22     91.89 o 
   2   8   1     2578.77     2434.97     41.94 o 
   3   8   1    16751.35    15132.77    230.23 o 
   4   8   1       60.10       58.37      4.78 o 
   5   8   1     3795.08     3567.74     85.81 o 
   6   8   1        9.51       21.21      5.00 o 
   7   8   1     4343.53     4256.92    155.94 o 
   8   8   1     1243.62     1253.92     38.30 o 
   9   8   1     1002.89     1018.21     23.94 o 
 -13   9   1      842.15     1055.11     41.04 o 
 -12   9   1        9.74       26.04      5.45 o 
 -11   9   1      430.91      412.05     12.56 o 
 -10   9   1       11.25       28.25      3.12 o 
  -9   9   1     5692.44     5070.38     75.56 o 
  -8   9   1        0.95       22.29      3.06 o 
  -7   9   1     7515.22     6610.55     97.22 o 
  -6   9   1      325.01      321.78      8.43 o 
  -5   9   1     2172.31     1956.81     30.37 o 
  -4   9   1      132.07      168.60     15.04 o 
  -3   9   1     1890.73     1734.52     37.67 o 
  -2   9   1     5182.14     4961.93     81.26 o 
  -1   9   1      120.63      150.92      6.88 o 
   0   9   1     5867.57     5560.69     99.11 o 
   1   9   1     1974.57     1832.94     34.33 o 
   2   9   1     6468.93     5912.25    104.09 o 
   3   9   1     1206.55     1198.44     27.68 o 
   4   9   1     1402.91     1370.37     29.67 o 
   5   9   1       14.13       18.69      5.80 o 
   6   9   1     1932.34     1790.27     52.18 o 
   7   9   1      139.39      163.57      9.33 o 
   8   9   1     2007.28     2054.93     54.71 o 
 -12  10   1     2696.79     3247.41    111.26 o 
 -11  10   1      731.60      826.06     26.34 o 
 -10  10   1     2124.74     2203.27     37.25 o 
  -9  10   1      325.16      344.82     10.20 o 
  -8  10   1     3957.23     3772.38     57.34 o 
  -7  10   1        2.41       21.08      4.22 o 
  -6  10   1     2433.86     2241.90     37.41 o 
  -5  10   1      202.59      190.46      6.44 o 
  -4  10   1     7192.13     6534.58    143.76 o 
  -3  10   1      947.11      882.15     21.96 o 
  -2  10   1     5600.45     5260.72    100.04 o 
  -1  10   1     2887.75     2777.45     52.04 o 
   0  10   1     2308.97     2219.78     44.88 o 
   1  10   1     2588.83     2500.44     46.85 o 
   2  10   1     6449.55     6239.88    117.94 o 
   3  10   1      743.25      785.02     18.88 o 
   4  10   1     1254.26     1176.40     32.83 o 
   5  10   1      296.41      293.58     20.52 o 
   6  10   1     2395.53     2327.28     62.46 o 
   7  10   1     1091.51     1060.09     27.26 o 
 -12  11   1     1397.58     1751.83     62.01 o 
 -11  11   1     2452.22     3064.11    104.87 o 
 -10  11   1     2735.35     2988.88     52.99 o 
  -9  11   1     4501.93     4685.67    105.08 o 
  -8  11   1     1041.08     1104.15     28.38 o 
  -7  11   1     6624.01     6418.11    113.82 o 
  -6  11   1      999.41     1012.61     19.66 o 
  -5  11   1     3323.09     3120.57     53.93 o 
  -4  11   1      630.23      650.45     23.24 o 
  -3  11   1     8452.64     8086.10    151.37 o 
  -2  11   1       94.91      116.63      8.79 o 
  -1  11   1     3349.33     3278.13     78.76 o 
   0  11   1        5.37       14.00      3.72 o 
   1  11   1     5992.71     5939.29    122.40 o 
   2  11   1      115.41      136.13      9.52 o 
   3  11   1     5985.79     5831.83    206.10 o 
   4  11   1     3031.39     2799.65    102.14 o 
   5  11   1     1677.92     1674.65     41.03 o 
 -10  12   1     1627.35     2031.58     49.97 o 
  -9  12   1     2459.72     2881.31     90.02 o 
  -8  12   1     3987.33     4332.70    116.23 o 
  -7  12   1     2366.48     2565.53     46.02 o 
  -6  12   1     2503.63     2514.31     62.49 o 
  -5  12   1      839.92      871.69     19.82 o 
  -4  12   1     2827.18     2718.71     72.81 o 
  -3  12   1      602.89      579.80     17.16 o 
  -2  12   1     7543.16     7326.22    126.92 o 
  -1  12   1      516.37      558.68     14.62 o 
   0  12   1     4918.70     4870.44    114.39 o 
   1  12   1       26.18       32.23      3.71 o 
   2  12   1     3608.95     3582.09    127.67 o 
   3  12   1       97.42       94.84      8.21 o 
  -8  13   1     3776.61     4713.49    111.12 o 
  -7  13   1     2189.98     2419.79     86.31 o 
  -6  13   1      181.38      200.89      7.89 o 
  -5  13   1     2003.15     2070.70     60.04 o 
  -4  13   1       13.80       27.25      4.15 o 
  -3  13   1     2351.16     2304.46     45.48 o 
  -2  13   1      139.87      137.66      5.60 o 
  -1  13   1     3488.72     3413.25     79.46 o 
   0  13   1       82.48       90.77      3.99 o 
   1  13   1     2176.84     2094.72     74.78 o 
  -2 -14   2     2393.99     2310.85     82.07 o 
  -1 -14   2       84.90       71.02      4.38 o 
   0 -14   2     3082.43     3035.25     71.53 o 
   1 -14   2      132.91      141.60      7.39 o 
   2 -14   2     2454.48     2383.80     86.63 o 
   3 -14   2     2301.51     2359.18     81.16 o 
   4 -14   2     1429.25     1462.24     39.27 o 
   5 -14   2     1085.10     1142.84     31.58 o 
   6 -14   2     3842.98     4353.70    100.19 o 
   7 -14   2      627.55      741.68     23.25 o 
   8 -14   2     2578.39     3089.09     60.19 o 
  -5 -13   2     2202.61     2104.75     74.78 o 
  -4 -13   2     1000.79      955.71     37.39 o 
  -3 -13   2     1548.71     1522.02     57.45 o 
  -2 -13   2        2.20        9.85      5.47 o 
  -1 -13   2     1375.88     1336.30     31.11 o 
   0 -13   2       50.45       62.15      5.13 o 
   1 -13   2     8588.42     8297.06    222.75 o 
   2 -13   2       97.32      107.41      7.27 o 
   3 -13   2     5088.11     4977.30    104.97 o 
   4 -13   2     1865.15     1830.17     42.82 o 
   5 -13   2     1601.10     1625.42     40.90 o 
   6 -13   2      834.83      868.11     17.69 o 
   7 -13   2     2420.07     2709.55     69.50 o 
   8 -13   2     2352.97     2597.63     54.39 o 
   9 -13   2       57.97       77.27     10.94 o 
  10 -13   2      139.05      177.90      8.38 o 
  -6 -12   2     1006.73      954.39     24.62 o 
  -5 -12   2     2670.04     2677.03     59.01 o 
  -4 -12   2     2409.27     2483.87     51.92 o 
  -3 -12   2      202.06      206.24      6.61 o 
  -2 -12   2     3599.66     3667.34     64.82 o 
  -1 -12   2      449.62      462.39     15.14 o 
   0 -12   2     5241.47     5014.74    139.52 o 
   1 -12   2      111.59      125.71     17.59 o 
   2 -12   2     9519.93     8935.71    164.46 o 
   3 -12   2      569.85      549.40     15.30 o 
   4 -12   2     2095.20     2048.61     41.05 o 
   5 -12   2      314.96      325.12      8.90 o 
   6 -12   2     2987.69     2969.48     46.95 o 
   7 -12   2     1464.17     1447.02     27.36 o 
   8 -12   2      742.92      755.88     16.22 o 
   9 -12   2     3233.45     3419.79     70.52 o 
  10 -12   2      300.04      328.94     11.20 o 
  11 -12   2     2739.29     3267.42     77.70 o 
  -8 -11   2     1227.92     1167.29     28.59 o 
  -7 -11   2     1940.40     1858.19     53.17 o 
  -6 -11   2      559.73      557.87     15.50 o 
  -5 -11   2     1114.19     1088.98     29.86 o 
  -4 -11   2     1174.68     1101.33     21.16 o 
  -3 -11   2     5381.21     5240.32     83.57 o 
  -2 -11   2      285.60      281.74      9.04 o 
  -1 -11   2     2899.34     2808.85     52.18 o 
   0 -11   2      199.10      207.79      9.17 o 
   1 -11   2     5541.32     5283.81     94.28 o 
   2 -11   2      742.38      730.13     18.92 o 
   3 -11   2     5661.15     5255.72     79.84 o 
   4 -11   2     1070.53     1011.56     19.55 o 
   5 -11   2     6672.75     6120.82     92.33 o 
   6 -11   2      808.93      768.95     17.34 o 
   7 -11   2     4209.26     3944.43     66.07 o 
   8 -11   2     5900.29     5628.00     91.40 o 
   9 -11   2      330.16      364.19     10.08 o 
  10 -11   2     4749.30     5025.19    101.23 o 
  11 -11   2     1675.93     1953.94     42.28 o 
  12 -11   2     4767.31     5838.22    191.51 o 
  -9 -10   2     2589.35     2496.30     84.35 o 
  -8 -10   2     1991.06     1988.44     66.57 o 
  -7 -10   2      465.81      458.03     15.69 o 
  -6 -10   2      796.98      811.95     24.57 o 
  -5 -10   2      637.68      608.20     13.75 o 
  -4 -10   2     2398.51     2263.49     39.65 o 
  -3 -10   2       27.10       39.32      4.59 o 
  -2 -10   2     6233.34     5950.35     89.97 o 
  -1 -10   2      940.81      891.99     18.63 o 
   0 -10   2     4748.19     4568.12     79.89 o 
   1 -10   2       37.16       93.77     10.79 o 
   2 -10   2    15557.60    14277.24    294.74 o 
   3 -10   2      731.23      773.62     17.94 o 
   4 -10   2     8932.15     7735.33    115.24 o 
   5 -10   2      346.26      309.60      9.86 o 
   6 -10   2     2682.75     2440.45     43.36 o 
   7 -10   2     3623.98     3390.11     58.10 o 
   8 -10   2     3327.06     3107.51     57.62 o 
   9 -10   2     6837.46     6561.45    113.80 o 
  10 -10   2      321.48      357.01     16.23 o 
  11 -10   2     2212.72     2395.41     64.24 o 
  12 -10   2     2610.63     2909.08    101.22 o 
 -10  -9   2     1243.24     1185.87     27.11 o 
  -9  -9   2      202.51      196.07      8.39 o 
  -8  -9   2     2903.33     2672.27     74.02 o 
  -7  -9   2      247.12      252.60     10.07 o 
  -6  -9   2      636.79      679.64     19.17 o 
  -5  -9   2      457.20      431.42     11.96 o 
  -4  -9   2     3039.97     3108.59     63.21 o 
  -3  -9   2     3459.19     3403.80     61.79 o 
  -2  -9   2     5082.23     4934.98    161.90 o 
  -1  -9   2     9621.99     9224.44    223.73 o 
   0  -9   2      933.92      909.77     25.05 o 
   1  -9   2    14215.77    13530.26    213.46 o 
   2  -9   2      234.34      230.21      8.59 o 
   3  -9   2     6438.78     5746.32     87.45 o 
   4  -9   2      116.34      134.81      9.14 o 
   5  -9   2     1371.13     1250.61     47.42 o 
   7  -9   2     3686.17     3128.35     53.86 o 
   8  -9   2       82.68      100.44      8.68 o 
   9  -9   2     8171.14     7487.53    121.78 o 
  10  -9   2     3392.72     3287.58     70.17 o 
  11  -9   2     4999.93     4973.48    126.17 o 
  12  -9   2     1132.99     1293.13     51.07 o 
 -11  -8   2     4112.99     4204.34     86.71 o 
 -10  -8   2      139.42      153.90      7.63 o 
  -9  -8   2     4502.76     4271.76    130.20 o 
  -8  -8   2       20.38       31.29      5.40 o 
  -7  -8   2     5424.14     5043.52    101.47 o 
  -6  -8   2     2531.66     2467.55     50.60 o 
  -5  -8   2     6801.76     6539.85    110.14 o 
  -4  -8   2     6497.84     6204.61    155.65 o 
  -3  -8   2     5932.52     5860.95    132.09 o 
  -2  -8   2     2202.81     2048.52     41.99 o 
  -1  -8   2     6591.53     6628.84    145.45 o 
   0  -8   2     2215.43     2421.48     44.98 o 
   1  -8   2     9277.62     8592.75    147.16 o 
   2  -8   2     3157.69     2972.95     52.86 o 
   3  -8   2     6871.92     6310.33    102.29 o 
   4  -8   2    10470.99     9384.46    178.36 o 
   5  -8   2        4.76       30.28      7.23 o 
   6  -8   2     6118.86     5150.65    107.61 o 
   7  -8   2      239.53      234.44     13.69 o 
   8  -8   2     2888.33     2556.74     44.84 o 
   9  -8   2       68.56       65.41     10.90 o 
  10  -8   2     2577.38     2509.66     69.05 o 
  11  -8   2       14.97       38.97      6.75 o 
 -12  -7   2     5257.00     5372.05    109.32 o 
 -11  -7   2     1244.68     1294.13     27.94 o 
 -10  -7   2     5060.84     5014.83    184.88 o 
  -9  -7   2       66.83       78.76      5.38 o 
  -8  -7   2     2398.55     2231.29     42.36 o 
  -7  -7   2      421.71      375.94     14.24 o 
  -6  -7   2     9355.30     8768.89    131.84 o 
  -5  -7   2      808.38      832.15     26.40 o 
  -4  -7   2    12536.50    12116.79    233.21 o 
  -3  -7   2      961.93      943.96     26.65 o 
  -2  -7   2    16621.69    16761.68    288.75 o 
  -1  -7   2     1181.01     1057.89     20.03 o 
   0  -7   2     7541.28     7631.82    116.98 o 
   1  -7   2     3929.10     3840.72     62.26 o 
   2  -7   2     7093.38     6802.86    110.09 o 
   3  -7   2     3634.58     3445.20     65.55 o 
   4  -7   2     2966.82     2759.24     59.82 o 
   5  -7   2    11128.79    10389.56    223.65 o 
   6  -7   2     2714.22     2496.42     53.33 o 
   7  -7   2     8034.30     6579.87    125.37 o 
   8  -7   2       80.86      102.16      9.76 o 
   9  -7   2     3208.36     2778.31     93.47 o 
  10  -7   2       18.25       50.51     10.03 o 
 -12  -6   2     3027.19     3235.36     62.33 o 
 -11  -6   2     3817.12     3906.87     88.05 o 
 -10  -6   2      382.07      391.58     12.38 o 
  -9  -6   2     1864.95     1816.82     33.56 o 
  -8  -6   2      340.75      369.63     11.27 o 
  -7  -6   2     7680.04     7170.05    107.29 o 
  -6  -6   2       44.62       63.93      5.92 o 
  -5  -6   2     9778.37     9343.86    144.98 o 
  -4  -6   2     1039.71     1126.98     22.52 o 
  -3  -6   2    16890.83    16662.54    236.57 o 
  -2  -6   2      720.24      754.10     14.53 o 
  -1  -6   2    12637.36    12309.30    170.91 o 
   0  -6   2     2740.87     2749.33     45.63 o 
   1  -6   2     8879.57     9235.56    149.03 o 
   2  -6   2     7034.99     6956.39    125.54 o 
   3  -6   2      125.29      253.91     11.38 o 
   4  -6   2     4161.69     4109.48     83.47 o 
   5  -6   2       32.88       54.65      6.76 o 
   6  -6   2     7017.44     6151.58    135.78 o 
   7  -6   2     2289.67     2075.34     45.76 o 
   8  -6   2     9171.91     7454.28    156.48 o 
   9  -6   2      580.83      611.00     34.65 o 
 -13  -5   2      793.26      867.09     21.43 o 
 -12  -5   2     1538.01     1618.44     39.71 o 
 -11  -5   2     1177.41     1214.48     26.61 o 
 -10  -5   2      846.38      863.74     17.51 o 
  -9  -5   2     2410.36     2437.11     39.75 o 
  -8  -5   2     5642.73     5489.54     77.68 o 
  -7  -5   2       27.10       71.32      6.71 o 
  -6  -5   2    11024.42    10578.31    163.01 o 
  -5  -5   2     5518.62     5757.90     87.32 o 
  -4  -5   2     8605.55     8535.45    124.72 o 
  -3  -5   2     7224.79     7969.12    123.80 o 
  -2  -5   2     5950.49     6110.59     79.63 o 
  -1  -5   2      703.54      771.30     15.53 o 
   0  -5   2     5641.85     6030.92     99.27 o 
   1  -5   2      189.22      186.80      7.42 o 
   2  -5   2     3058.23     3167.13     66.59 o 
   3  -5   2    12098.57    13032.71    226.22 o 
   4  -5   2     8801.14     9258.51    181.76 o 
   5  -5   2    29697.73    29533.87    556.70 o 
   6  -5   2      881.31      909.38     37.36 o 
   7  -5   2    18522.02    16725.46    866.34 o 
   8  -5   2     1079.21     1081.56     64.75 o 
 -14  -4   2     1045.92     1182.78     59.28 o 
 -13  -4   2      117.98      131.71      6.31 o 
 -12  -4   2     1089.56     1155.65     39.39 o 
 -11  -4   2     1404.68     1338.99     33.17 o 
 -10  -4   2      210.94      252.17     12.64 o 
  -9  -4   2     2760.67     2619.50     45.52 o 
  -8  -4   2     2273.81     2208.53     53.16 o 
  -7  -4   2     2016.33     2011.52     41.92 o 
  -6  -4   2      710.61      759.53     19.06 o 
  -5  -4   2    13538.38    13515.82    193.51 o 
  -4  -4   2       25.62       45.24      4.43 o 
  -3  -4   2    19057.88    19766.86    349.19 o 
  -2  -4   2       64.05      119.01      6.12 o 
  -1  -4   2    70363.35    67551.62    975.85 o 
   0  -4   2     2556.28     2778.73     48.20 o 
   1  -4   2     5548.01     6100.37     99.44 o 
   2  -4   2    27643.38    29218.41    497.45 o 
   3  -4   2      272.54      357.66     16.58 o 
   4  -4   2     7836.54     8126.94    143.80 o 
   5  -4   2     5636.38     6165.55    112.12 o 
   6  -4   2    27518.82    28631.40    488.61 o 
   7  -4   2     1858.34     1901.23     47.32 o 
 -14  -3   2       30.65       30.48      5.23 o 
 -13  -3   2      901.87      952.17     24.77 o 
 -12  -3   2       17.13       34.54      4.93 o 
 -11  -3   2     3863.67     3842.78     75.81 o 
 -10  -3   2     6133.67     5581.65     97.24 o 
  -9  -3   2       98.74      126.44     11.55 o 
  -8  -3   2     5930.52     5907.35    104.70 o 
  -7  -3   2     2625.71     2536.36     49.71 o 
  -6  -3   2    24093.99    24446.81    370.01 o 
  -5  -3   2     3144.35     3439.01     63.12 o 
  -4  -3   2     5134.62     5269.84     98.72 o 
  -3  -3   2       78.00      114.32      5.62 o 
  -2  -3   2     3569.59     3769.39     58.32 o 
  -1  -3   2     2346.15     2682.96     42.39 o 
   0  -3   2    21490.70    22470.80    351.26 o 
   1  -3   2    83082.56    81757.91   1719.97 o 
   2  -3   2      360.91      469.46     13.58 o 
   3  -3   2      114.98      201.91     10.10 o 
   4  -3   2    21506.37    22129.09    589.02 o 
   5  -3   2     1957.37     1851.60     38.28 o 
   6  -3   2     9685.07     9463.87    259.34 o 
   7  -3   2     7894.42     7614.30    136.65 o 
   8  -3   2     3083.18     2831.23     77.54 o 
   9  -3   2     1120.40     1056.93     79.34 o 
  10  -3   2     3040.77     2678.36    158.68 o 
 -15  -2   2      242.60      277.23     20.06 o 
 -14  -2   2     1138.85     1258.57     41.95 o 
 -13  -2   2        7.08       25.65      6.57 o 
 -12  -2   2     4494.66     4905.03    170.19 o 
 -11  -2   2     1067.58     1093.37     24.99 o 
 -10  -2   2     6732.44     6233.58    127.18 o 
  -9  -2   2     5560.74     5456.22    126.88 o 
  -8  -2   2     6582.70     6472.37    122.62 o 
  -7  -2   2     2955.65     3024.14     53.23 o 
  -6  -2   2    16858.82    17027.22    279.11 o 
  -5  -2   2    35307.65    35097.66    565.15 o 
  -4  -2   2     1902.72     2131.65     43.31 o 
  -3  -2   2     6373.55     6870.58    124.74 o 
  -2  -2   2    34150.89    34090.17    535.24 o 
  -1  -2   2      727.02      863.12     17.05 o 
   0  -2   2      910.61      949.28     27.13 o 
   1  -2   2    19602.04    20201.94    638.57 o 
   2  -2   2     2010.27     2280.01     49.37 o 
   3  -2   2    34275.20    33919.95    768.08 o 
   4  -2   2      477.34      576.80     21.95 o 
   5  -2   2    37202.18    37970.39    649.37 o 
   6  -2   2     1139.02     1060.47     33.01 o 
   7  -2   2     2880.44     2767.62     65.01 o 
   8  -2   2      905.90      980.42     41.68 o 
   9  -2   2       62.91      127.43     16.63 o 
  10  -2   2     2883.30     2813.59    104.95 o 
  11  -2   2      153.80      183.12     20.74 o 
  12  -2   2     2396.74     2505.09    128.58 o 
  13  -2   2        9.72       23.71     11.86 o 
  14  -2   2      828.54      937.47     51.98 o 
 -15  -1   2     4884.15     5658.57    255.34 o 
 -14  -1   2       37.24       58.96      8.09 o 
 -13  -1   2     3443.87     3655.74    108.63 o 
 -12  -1   2      311.42      337.53     12.90 o 
 -11  -1   2    15367.05    14817.98    320.68 o 
 -10  -1   2     4186.43     4095.53     78.44 o 
  -9  -1   2     7170.03     7066.81    133.94 o 
  -8  -1   2      716.18      780.86     20.58 o 
  -7  -1   2    13426.54    13505.60    223.60 o 
  -6  -1   2     2761.25     3045.78     55.79 o 
  -5  -1   2    23099.04    23499.01    413.32 o 
  -4  -1   2    10492.38    10934.22    194.70 o 
  -3  -1   2    10645.03    11346.78    244.08 o 
  -2  -1   2     6376.22     6412.13    110.15 o 
  -1  -1   2     7490.92     7936.69    124.86 o 
   0  -1   2    22045.65    21813.39    632.84 o 
   1  -1   2      458.49      538.64     11.20 o 
   2  -1   2    25350.38    24751.72    466.63 o 
   3  -1   2     5740.54     6495.92    184.51 o 
   4  -1   2    19294.10    20586.31    363.75 o 
   5  -1   2     1323.38     1467.35     31.12 o 
   6  -1   2     9688.81    10125.72    166.73 o 
   7  -1   2      169.94      218.29     13.68 o 
   8  -1   2     1180.62     1205.59     36.42 o 
   9  -1   2     1389.44     1431.01     54.01 o 
  10  -1   2     2342.77     2229.49     62.85 o 
  11  -1   2     3799.81     3650.55    192.70 o 
  12  -1   2      973.65     1066.97     64.75 o 
  13  -1   2     4504.27     5191.65    240.75 o 
  14  -1   2      385.20      504.30     32.83 o 
 -15   0   2        9.38       20.37      8.66 o 
 -14   0   2     1213.25     1345.92     57.45 o 
 -13   0   2        7.94       24.44      7.57 o 
 -12   0   2     6346.19     6458.09    122.07 o 
 -11   0   2       35.84       52.64      5.10 o 
 -10   0   2    11642.21    11087.32    288.71 o 
  -9   0   2      210.75      172.49     12.61 o 
  -8   0   2    10936.68    10242.66    210.21 o 
  -7   0   2       16.73       82.50     16.52 o 
  -6   0   2    18099.09    16408.25    461.19 o 
  -5   0   2    23075.00    24340.92    605.09 o 
  -4   0   2      945.55     1029.01     26.88 o 
  -3   0   2    26708.50    27891.15    466.58 o 
  -2   0   2      176.75      306.04     10.81 o 
  -1   0   2     3937.28     4266.74     68.57 o 
   0   0   2     8780.80     9524.62    164.84 o 
   1   0   2    21789.91    21979.74    411.94 o 
   2   0   2      160.56      252.84     10.66 o 
   3   0   2     4539.97     4758.08     99.43 o 
   4   0   2     3864.98     4024.31     69.91 o 
   5   0   2    21696.38    22193.10    330.02 o 
   6   0   2      960.21      971.93     25.14 o 
   7   0   2    10791.52    10794.32    218.37 o 
   8   0   2      548.65      542.24     25.57 o 
   9   0   2     1528.68     1463.15     31.56 o 
  10   0   2     1334.96     1349.13     56.03 o 
  11   0   2     4685.10     4701.44    204.50 o 
  12   0   2     6918.15     7029.12    555.37 o 
  13   0   2      303.28      378.45     30.09 o 
  14   0   2      615.95      684.86     39.21 o 
 -15   1   2     2599.82     2946.39    155.94 o 
 -14   1   2       78.67      122.64     11.13 o 
 -13   1   2     1738.94     1844.80     54.21 o 
 -12   1   2       33.98       46.33      7.17 o 
 -11   1   2     7094.49     6914.22    125.37 o 
 -10   1   2      254.77      267.14     18.87 o 
  -9   1   2     4684.68     4194.31     91.86 o 
  -8   1   2      450.36      373.59     17.21 o 
  -7   1   2     1987.81     1578.26     41.25 o 
  -6   1   2      607.12      604.69     22.92 o 
  -5   1   2     9052.19     9743.99    234.29 o 
  -4   1   2     9188.48     9806.89    226.95 o 
  -3   1   2       96.53      189.97      8.33 o 
  -2   1   2    25899.86    27377.54    432.44 o 
  -1   1   2    54353.29    55248.50   1222.37 o 
   0   1   2    27699.72    29330.92    631.58 o 
   1   1   2      591.07      664.51     14.25 o 
   2   1   2    15050.46    16114.60    285.75 o 
   3   1   2     1358.36     1733.93     33.87 o 
   4   1   2     9381.41     9895.01    179.36 o 
   5   1   2       90.42      151.04      8.00 o 
   6   1   2    26533.70    26979.41    471.00 o 
   7   1   2     5803.72     5770.42    143.96 o 
   8   1   2     4342.64     4447.58    107.68 o 
   9   1   2      171.89      191.56     11.00 o 
  10   1   2     3578.21     3474.69    134.71 o 
  11   1   2     6662.04     6792.82    264.83 o 
  12   1   2     1620.35     1677.80    123.11 o 
  13   1   2     2550.76     2767.56    182.84 o 
 -15   2   2      108.70      137.70     12.77 o 
 -14   2   2     2707.56     2919.11    110.34 o 
 -13   2   2       37.67       56.40      7.56 o 
 -12   2   2     2262.77     2144.82     53.59 o 
 -11   2   2       31.11       38.06      3.90 o 
 -10   2   2     9377.70     8874.97    276.48 o 
  -9   2   2     4358.43     3926.94     94.92 o 
  -8   2   2     1152.48     1147.65     35.45 o 
  -7   2   2      868.24      896.78     28.89 o 
  -6   2   2    10693.03    11809.59    526.37 o 
  -5   2   2     1893.17     2058.61     80.40 o 
  -4   2   2     7137.33     7707.93    146.85 o 
  -3   2   2     9134.92    10373.04    190.71 o 
  -2   2   2     1318.54     1403.35     30.73 o 
  -1   2   2    11732.81    12842.73    189.68 o 
   0   2   2    23352.83    24910.72    364.11 o 
   1   2   2    43458.47    43143.71    940.46 o 
   2   2   2      197.70      291.91     12.85 o 
   3   2   2     5317.70     5371.56     86.56 o 
   4   2   2       12.03       22.27      6.79 o 
   5   2   2     7127.59     7335.15    138.13 o 
   6   2   2      748.73      834.93     24.81 o 
   7   2   2     6386.80     6351.25    150.58 o 
   8   2   2      636.06      588.69     16.65 o 
   9   2   2     6958.65     6456.52    162.18 o 
  10   2   2        6.13       23.97      4.18 o 
  11   2   2     6647.90     6849.87    241.24 o 
  12   2   2     1407.30     1452.79     70.68 o 
  13   2   2     1923.72     2111.16     77.97 o 
 -14   3   2      414.41      415.84     25.53 o 
 -13   3   2     1008.85     1097.05     40.41 o 
 -12   3   2      889.76      851.89     30.54 o 
 -11   3   2     2888.20     2816.97     69.63 o 
 -10   3   2     2252.56     2124.21     59.57 o 
  -9   3   2     5394.79     4721.81     94.17 o 
  -8   3   2       34.37       63.35      6.64 o 
  -7   3   2    10142.70     9356.56    203.66 o 
  -6   3   2      107.06      112.09      6.68 o 
  -5   3   2    25887.84    26063.17    512.78 o 
  -4   3   2    11903.07    12503.17    229.78 o 
  -3   3   2      661.82      745.72     53.23 o 
  -2   3   2    13520.68    14639.41    245.15 o 
  -1   3   2    14488.38    15247.49    225.61 o 
   0   3   2     5450.23     5686.66     77.03 o 
   1   3   2     3808.02     3785.70     79.65 o 
   2   3   2     2862.58     2936.97     47.45 o 
   3   3   2     9328.01    10314.65    157.68 o 
   4   3   2     3945.43     3943.05     62.18 o 
   5   3   2     8191.69     8328.94    140.85 o 
   6   3   2    15235.41    14565.98    263.69 o 
   7   3   2     3613.26     3467.08    106.24 o 
   8   3   2    10077.65     9267.66    142.44 o 
   9   3   2      422.77      474.41     20.77 o 
  10   3   2     2558.02     2606.00     56.99 o 
  11   3   2       90.69      105.55      6.94 o 
  12   3   2     3172.70     3183.87    121.29 o 
 -14   4   2     5438.12     6217.58    221.60 o 
 -13   4   2     3145.39     3356.87     98.73 o 
 -12   4   2     2670.44     2639.61     81.22 o 
 -11   4   2     7633.48     6986.69    120.56 o 
 -10   4   2    10591.95     9480.96    143.87 o 
  -9   4   2       88.12       87.80     10.04 o 
  -8   4   2     5275.67     4849.43    107.49 o 
  -7   4   2      154.11      193.90      7.88 o 
  -6   4   2     3323.68     2985.40     55.83 o 
  -5   4   2       39.00       60.48      5.40 o 
  -4   4   2    19907.01    19889.83    331.05 o 
  -3   4   2     1993.11     2411.26     47.97 o 
  -2   4   2    12506.91    12321.01    179.95 o 
  -1   4   2      958.89     1094.02     19.70 o 
   0   4   2    14968.56    14514.78    181.43 o 
   1   4   2     5618.23     5807.30     89.02 o 
   2   4   2     3487.09     3567.26     56.09 o 
   3   4   2     3785.32     4032.19     63.28 o 
   4   4   2      562.63      549.79     17.79 o 
   5   4   2     2749.60     2733.93     53.12 o 
   6   4   2     3381.54     3324.39     89.32 o 
   7   4   2     6120.53     5803.44    107.87 o 
   8   4   2      244.19      238.03      9.48 o 
   9   4   2     1883.31     1864.96     34.19 o 
  10   4   2     1014.42      991.39     27.10 o 
  11   4   2     2146.21     2229.50     57.56 o 
  12   4   2       70.78       98.55      7.23 o 
 -14   5   2     4706.37     5642.15    201.54 o 
 -13   5   2      658.91      690.83     28.68 o 
 -12   5   2     5365.05     5369.03    101.20 o 
 -11   5   2     1414.19     1300.70     30.28 o 
 -10   5   2     8748.64     7783.87    118.98 o 
  -9   5   2     4926.62     4443.87    110.47 o 
  -8   5   2     3115.55     2924.77     65.89 o 
  -7   5   2     7251.74     6735.98    101.38 o 
  -6   5   2      257.77      210.25     15.19 o 
  -5   5   2    17271.71    16505.90    258.37 o 
  -4   5   2      679.71      712.02     18.43 o 
  -3   5   2    20547.09    19879.70    286.93 o 
  -2   5   2      834.88      832.60     18.35 o 
  -1   5   2    14581.05    13673.69    199.91 o 
   0   5   2      123.73      175.07      9.60 o 
   1   5   2    11515.69    11367.38    165.39 o 
   2   5   2     3630.35     3847.76     66.82 o 
   3   5   2     1863.16     1852.99     40.25 o 
   4   5   2      880.67      870.87     23.32 o 
   5   5   2     3991.13     3835.37     81.85 o 
   6   5   2      584.18      622.56     14.51 o 
   7   5   2     2759.97     2623.89     44.41 o 
   8   5   2     1122.24     1131.07     22.86 o 
   9   5   2      769.02      803.07     18.93 o 
  10   5   2      996.89      957.50     25.64 o 
  11   5   2      178.28      192.69      9.31 o 
 -14   6   2       71.41       98.49     11.86 o 
 -13   6   2     5483.44     5986.84    127.85 o 
 -12   6   2      826.57      827.08     21.37 o 
 -11   6   2      874.95      848.54     18.21 o 
 -10   6   2      787.84      720.52     16.46 o 
  -9   6   2     2103.93     1859.98     34.77 o 
  -8   6   2     9136.88     8061.84    188.45 o 
  -7   6   2     3481.11     3020.95     56.72 o 
  -6   6   2    16105.96    14235.12    220.00 o 
  -5   6   2     2634.16     2432.01     41.77 o 
  -4   6   2    20398.90    18353.94    266.47 o 
  -3   6   2       30.64       79.26      9.43 o 
  -2   6   2     6041.32     5797.00     89.83 o 
  -1   6   2      574.29      583.33     15.74 o 
   0   6   2     4508.55     4501.00     76.27 o 
   1   6   2      128.17      200.18      9.76 o 
   2   6   2     6489.87     6428.58    124.95 o 
   3   6   2      747.87      737.67     27.12 o 
   4   6   2     5054.44     4707.73     76.54 o 
   5   6   2     3608.09     3437.89     67.12 o 
   6   6   2     4236.15     3997.30     82.60 o 
   7   6   2     3824.68     3626.12     71.47 o 
   8   6   2      922.44      958.39     21.67 o 
   9   6   2     1695.44     1735.20     36.15 o 
  10   6   2      536.48      522.37     17.27 o 
 -14   7   2     5423.85     6567.77    215.22 o 
 -13   7   2     1037.00     1215.67     32.01 o 
 -12   7   2     2240.54     2259.17     46.17 o 
 -11   7   2     1448.24     1396.53     26.74 o 
 -10   7   2      361.66      363.79     10.63 o 
  -9   7   2     2558.10     2215.55     40.45 o 
  -8   7   2       48.57       75.06      5.27 o 
  -7   7   2     5609.67     4752.21     70.04 o 
  -6   7   2       42.43       95.56     18.64 o 
  -5   7   2     4529.85     3970.82     71.04 o 
  -4   7   2     3426.13     3031.88     49.35 o 
  -3   7   2     5911.77     5378.60    114.60 o 
  -2   7   2      513.30      545.59     17.54 o 
  -1   7   2     9046.73     8280.29    143.40 o 
   0   7   2      203.26      194.38     10.60 o 
   1   7   2     6758.19     6274.06    139.80 o 
   2   7   2     4233.05     3912.10     70.69 o 
   3   7   2     5772.86     5363.35     85.80 o 
   4   7   2     4530.73     4249.06     69.02 o 
   5   7   2     3562.67     3331.01     87.53 o 
   6   7   2     3613.24     3423.33     94.64 o 
   7   7   2     1275.34     1260.09     40.27 o 
   8   7   2     1498.04     1550.37     36.23 o 
   9   7   2     1759.05     1760.48     46.10 o 
 -13   8   2     1899.60     2154.03     55.71 o 
 -12   8   2       54.51       71.75      5.51 o 
 -11   8   2      332.50      351.61      9.65 o 
 -10   8   2      643.37      568.65     13.84 o 
  -9   8   2     1521.32     1441.19     25.45 o 
  -8   8   2     2747.39     2475.75     39.94 o 
  -7   8   2     2692.78     2382.65     38.74 o 
  -6   8   2    10790.58     9556.82    129.69 o 
  -5   8   2     3988.06     3527.65     50.95 o 
  -4   8   2     9821.09     8810.29    127.24 o 
  -3   8   2      123.64      113.20      6.89 o 
  -2   8   2     2222.15     2083.24     44.60 o 
  -1   8   2       32.51       64.00      4.72 o 
   0   8   2     3616.84     3455.34     60.29 o 
   1   8   2     1421.67     1385.94     27.82 o 
   2   8   2     3726.67     3430.46     59.53 o 
   3   8   2     3903.15     3553.25     78.53 o 
   4   8   2     6668.78     6322.50    166.57 o 
   5   8   2     2273.10     2165.08     99.92 o 
   6   8   2     5001.43     5074.02    183.30 o 
   7   8   2     1232.21     1324.13     53.80 o 
   8   8   2     1984.84     1886.38     41.13 o 
 -13   9   2       22.59       37.39      7.30 o 
 -12   9   2     1620.74     1970.15     43.39 o 
 -11   9   2      551.51      584.96     15.60 o 
 -10   9   2     1726.36     1751.37     29.00 o 
  -9   9   2     1627.35     1572.45     26.87 o 
  -8   9   2     2103.44     1902.68     31.83 o 
  -7   9   2     6571.29     5913.86     82.01 o 
  -6   9   2     3557.50     3142.54     47.81 o 
  -5   9   2     3414.18     3056.64     49.27 o 
  -4   9   2     2212.72     1991.55     42.20 o 
  -3   9   2      681.87      642.86     27.71 o 
  -2   9   2      961.27      949.78     37.98 o 
  -1   9   2     2976.21     2844.29     53.50 o 
   0   9   2      145.18      156.83      6.72 o 
   1   9   2     2935.87     2807.21     57.09 o 
   2   9   2        8.72       52.85     15.47 o 
   3   9   2     8738.55     8213.18    153.14 o 
   4   9   2        1.64       21.60      5.04 o 
   5   9   2     5355.78     5194.70    104.81 o 
   6   9   2       15.79       25.00      4.80 o 
   7   9   2     1926.86     1878.79     50.54 o 
 -12  10   2       30.38       50.16      7.30 o 
 -11  10   2     4397.80     4849.44     98.55 o 
 -10  10   2       51.88       66.05      4.12 o 
  -9  10   2     6122.19     5965.65     91.01 o 
  -8  10   2      273.27      242.21      7.50 o 
  -7  10   2     5172.19     4914.10     68.43 o 
  -6  10   2      469.25      443.51      9.94 o 
  -5  10   2      668.02      615.77     16.61 o 
  -4  10   2      149.34      181.95     10.27 o 
  -3  10   2     8575.07     8157.16    167.53 o 
  -2  10   2     3901.68     3812.00     84.18 o 
  -1  10   2     1091.11     1106.11     20.84 o 
   0  10   2     3638.33     3417.93     54.52 o 
   1  10   2      265.26      281.07      9.93 o 
   2  10   2     4903.08     4825.85     91.53 o 
   3  10   2      508.58      497.06     17.09 o 
   4  10   2     4897.13     4712.84    111.14 o 
   5  10   2       59.58       51.07      7.30 o 
 -11  11   2       26.56       56.54      7.30 o 
 -10  11   2     2129.31     2489.74     50.02 o 
  -9  11   2      707.59      787.98     17.13 o 
  -8  11   2    11143.08    12216.58    204.49 o 
  -7  11   2      219.05      225.60     11.32 o 
  -6  11   2     4551.02     4468.83     85.59 o 
  -5  11   2      461.17      461.45     17.90 o 
  -4  11   2     4544.82     4446.25    124.16 o 
  -3  11   2      901.35      863.15     23.67 o 
  -2  11   2     3872.66     3645.37     66.33 o 
  -1  11   2     3953.99     3854.25     75.82 o 
   0  11   2      264.55      265.74     18.69 o 
   1  11   2      673.84      657.69     15.06 o 
   2  11   2     1983.41     2013.56     77.51 o 
   3  11   2      256.41      275.39      9.61 o 
   4  11   2      769.24      769.41     19.71 o 
  -9  12   2     2816.45     3282.88    195.41 o 
  -8  12   2      395.10      434.79     15.09 o 
  -7  12   2     3986.17     4220.83     85.89 o 
  -6  12   2      116.62      133.15      6.84 o 
  -5  12   2     1640.46     1724.04     42.02 o 
  -4  12   2        5.96        9.62      4.56 o 
  -3  12   2     1465.62     1432.38     32.52 o 
  -2  12   2      171.26      198.94      7.46 o 
  -1  12   2     3011.08     3013.29     72.06 o 
   0  12   2     2835.76     2757.42     75.23 o 
   1  12   2     2094.75     2012.64     73.87 o 
   2  12   2     1328.60     1334.16     50.16 o 
  -6  13   2     3478.71     3970.57    129.49 o 
  -5  13   2      864.24      952.51     25.46 o 
  -4  13   2     1842.94     1861.62     46.96 o 
  -3  13   2      500.58      516.94     14.41 o 
  -2  13   2     2559.61     2419.21     56.74 o 
   0 -15   3      274.03      283.61     11.86 o 
   1 -15   3      592.80      578.17     20.97 o 
   2 -15   3      115.44      113.99      8.21 o 
   3 -15   3     1727.91     1814.75     67.48 o 
   4 -15   3       71.76       87.55      8.21 o 
   5 -15   3     2579.67     2782.81     67.27 o 
   6 -15   3        3.08        8.35      3.65 o 
  -3 -14   3     3732.99     3607.62    125.85 o 
  -2 -14   3      332.68      333.04     10.08 o 
  -1 -14   3     2314.67     2306.68     57.91 o 
   0 -14   3      729.38      745.49     20.89 o 
   1 -14   3     1612.59     1615.95     55.63 o 
   3 -14   3       32.57       56.54      8.21 o 
   4 -14   3     4821.67     4959.61    119.75 o 
   5 -14   3      230.97      292.47     10.00 o 
   6 -14   3     2646.80     2886.63    142.72 o 
   7 -14   3       38.74       61.15      5.80 o 
   8 -14   3      994.14     1094.49     30.09 o 
   9 -14   3      117.30      150.13      7.09 o 
  -5 -13   3       74.59       86.44      5.70 o 
  -4 -13   3     5850.34     5738.28    243.49 o 
  -3 -13   3      313.18      337.55      8.08 o 
  -2 -13   3      612.25      632.62     21.99 o 
  -1 -13   3     1202.86     1222.00     29.12 o 
   0 -13   3      649.53      643.86     18.08 o 
   1 -13   3      789.21      746.10     26.95 o 
   2 -13   3      285.14      295.13     11.30 o 
   3 -13   3     3235.42     3075.74     67.10 o 
   4 -13   3     1090.34     1080.66     21.53 o 
   5 -13   3     2060.76     2105.48     37.10 o 
   6 -13   3      947.50      949.09     19.34 o 
   7 -13   3     3078.78     3377.54     60.47 o 
   8 -13   3       28.51       43.29      5.91 o 
   9 -13   3     2483.55     2770.51     57.17 o 
  10 -13   3       11.00       29.33      6.84 o 
  -7 -12   3     3765.85     3714.70     92.52 o 
  -6 -12   3      236.79      231.74      8.00 o 
  -5 -12   3     2106.69     2019.57     43.06 o 
  -4 -12   3       60.48       63.37      5.34 o 
  -3 -12   3     3948.70     3957.56     64.72 o 
  -2 -12   3      524.09      578.70     17.27 o 
  -1 -12   3     2315.60     2400.97     40.72 o 
   0 -12   3     3697.33     3693.55     77.30 o 
   1 -12   3     2371.47     2393.27     58.00 o 
   2 -12   3     7800.14     7135.80    155.70 o 
   3 -12   3     3694.18     3587.79     56.01 o 
   4 -12   3     7806.42     7273.31    108.17 o 
   5 -12   3     1462.26     1371.85     24.61 o 
   6 -12   3     3449.27     3401.24     57.56 o 
   7 -12   3      928.76      970.94     20.18 o 
   8 -12   3     5209.76     5393.66    108.58 o 
   9 -12   3      235.02      254.52     10.50 o 
  10 -12   3     3003.06     3415.23     69.60 o 
  11 -12   3      335.08      427.93     14.83 o 
  -8 -11   3     4744.63     4449.90     95.95 o 
  -7 -11   3      399.26      371.13     11.49 o 
  -6 -11   3     4166.23     3830.43     71.30 o 
  -5 -11   3      626.06      598.39     12.92 o 
  -4 -11   3     2735.28     2704.72     45.60 o 
  -3 -11   3        5.81       24.13      6.52 o 
  -2 -11   3     6414.54     6168.90     97.72 o 
  -1 -11   3     5066.39     4958.11     97.04 o 
   0 -11   3     2796.85     2791.58     50.43 o 
   1 -11   3     3844.19     3676.81     81.05 o 
   2 -11   3     6410.66     6304.85    108.22 o 
   3 -11   3     9975.08     9109.28    134.65 o 
   4 -11   3     2393.76     2192.25     36.71 o 
   5 -11   3     8109.34     7103.85    114.80 o 
   6 -11   3      837.80      725.87     16.84 o 
   7 -11   3     4274.66     3894.66     65.42 o 
   8 -11   3     1191.11     1076.57     23.58 o 
   9 -11   3     7417.84     7488.43    128.44 o 
  10 -11   3      395.94      412.44     13.99 o 
  11 -11   3     2579.00     3090.74     63.79 o 
  12 -11   3        0.95       10.03      5.47 o 
 -10 -10   3      450.93      435.91     14.14 o 
  -9 -10   3      958.38      943.89     28.28 o 
  -8 -10   3     2752.84     2573.23     70.15 o 
  -7 -10   3     6336.43     6169.39    137.19 o 
  -6 -10   3       44.18       54.27      6.60 o 
  -5 -10   3     4755.13     4505.48     83.87 o 
  -4 -10   3        7.39       48.74      8.29 o 
  -3 -10   3     5583.13     5490.72     83.48 o 
  -2 -10   3     2614.23     2560.19     43.84 o 
  -1 -10   3     2249.86     2316.85     59.23 o 
   0 -10   3     8180.86     7898.64    193.50 o 
   1 -10   3     1295.60     1299.37     35.04 o 
   2 -10   3     1334.66     1334.09     28.55 o 
   3 -10   3     9743.96     9082.48    169.93 o 
   4 -10   3     4638.23     4138.12     81.49 o 
   5 -10   3     5070.95     4366.86    102.83 o 
   6 -10   3     2252.27     1991.29     58.23 o 
   7 -10   3     3955.07     3480.03     59.44 o 
   8 -10   3     4305.37     4027.39     72.64 o 
   9 -10   3      114.94      115.07     13.37 o 
  10 -10   3     7501.81     7893.88    156.15 o 
  11 -10   3      308.13      394.52     17.01 o 
 -11  -9   3     2269.73     2166.25     54.49 o 
 -10  -9   3     1419.14     1341.62     30.81 o 
  -9  -9   3     2128.99     1978.75     56.00 o 
  -8  -9   3     1879.38     1809.80     46.13 o 
  -7  -9   3     1299.11     1195.08     30.93 o 
  -6  -9   3     4856.99     4628.58     78.00 o 
  -5  -9   3        9.15       26.69      3.69 o 
  -4  -9   3      272.65      330.73     10.18 o 
  -3  -9   3     1354.01     1356.96     58.00 o 
  -2  -9   3    10822.46    10371.96    223.23 o 
  -1  -9   3      422.72      513.55     25.51 o 
   0  -9   3    16511.26    16884.32    312.29 o 
   1  -9   3      333.43      372.15     11.01 o 
   2  -9   3     8396.95     7763.36    115.58 o 
   3  -9   3     1108.03     1035.15     21.05 o 
   4  -9   3     7024.57     6256.05    109.85 o 
   5  -9   3     2094.46     1915.38     42.33 o 
   6  -9   3      108.29      121.66      9.02 o 
   7  -9   3      269.80      277.61      9.29 o 
   8  -9   3      530.64      529.02     14.45 o 
   9  -9   3     1631.60     1585.28     38.49 o 
  10  -9   3      178.57      202.73     23.71 o 
  11  -9   3     4784.92     4969.15    125.52 o 
 -12  -8   3     4046.29     3848.37    131.32 o 
 -11  -8   3     1000.06     1015.95     25.35 o 
 -10  -8   3     2448.25     2402.49     53.40 o 
  -9  -8   3       14.47       28.73      3.81 o 
  -8  -8   3     6670.89     6307.82    195.83 o 
  -7  -8   3      897.92      889.67     28.89 o 
  -6  -8   3     1401.51     1402.93     29.64 o 
  -5  -8   3     1190.88     1157.08     38.14 o 
  -4  -8   3      760.72      731.05     26.91 o 
  -3  -8   3    10325.99    10346.43    204.64 o 
  -2  -8   3     1783.61     1831.55     38.56 o 
  -1  -8   3    14264.39    14756.85    295.66 o 
   0  -8   3        5.08       26.49      5.00 o 
   1  -8   3     3236.92     3110.75     55.13 o 
   2  -8   3     4345.31     4277.89     72.72 o 
   3  -8   3     7887.57     7191.81    115.93 o 
   4  -8   3      983.15     1063.63     25.87 o 
   5  -8   3     2748.74     2456.46     52.64 o 
   6  -8   3      812.58      727.38     20.35 o 
   7  -8   3     1539.89     1271.39     53.80 o 
   8  -8   3      191.03      180.15      8.11 o 
   9  -8   3     2087.12     1922.03     44.82 o 
  10  -8   3     3000.49     2899.96    116.73 o 
 -12  -7   3       74.39      102.11      5.05 o 
 -11  -7   3     2690.22     2722.97     59.23 o 
 -10  -7   3       40.00       49.75      7.63 o 
  -9  -7   3     4899.70     4701.07    134.42 o 
  -8  -7   3       18.75       43.49      5.41 o 
  -7  -7   3     7224.75     6839.87    110.09 o 
  -6  -7   3     2420.79     2321.90     53.51 o 
  -5  -7   3      914.16      887.44     24.19 o 
  -4  -7   3     6817.54     6918.50    130.68 o 
  -3  -7   3     5407.17     5691.80    116.94 o 
  -2  -7   3    23323.31    23131.73    395.44 o 
  -1  -7   3       53.30       63.51      9.35 o 
   0  -7   3     9449.08    10093.81    152.44 o 
   1  -7   3     5836.52     6601.87    102.47 o 
   2  -7   3     1232.69     1061.94     26.73 o 
   3  -7   3      612.88      569.49     18.15 o 
   4  -7   3     7917.10     7036.61    138.46 o 
   5  -7   3     4300.73     4016.55     80.96 o 
   6  -7   3     2094.87     1878.44     62.24 o 
   7  -7   3     1696.99     1471.04     40.14 o 
   8  -7   3     6454.39     5514.70    163.24 o 
   9  -7   3     9595.60     8605.03    316.44 o 
 -13  -6   3      214.74      238.09      7.89 o 
 -12  -6   3     8137.98     8740.55    161.63 o 
 -11  -6   3      744.65      753.13     20.45 o 
 -10  -6   3     2019.35     2113.66     36.66 o 
  -9  -6   3     1042.03     1021.67     20.21 o 
  -8  -6   3     5013.92     4863.35     74.72 o 
  -7  -6   3     4329.14     4237.81     81.24 o 
  -6  -6   3      794.13      762.16     18.87 o 
  -5  -6   3     6773.28     6593.91     99.66 o 
  -4  -6   3     1427.21     1491.77     27.80 o 
  -3  -6   3     1605.65     1566.43     27.42 o 
  -2  -6   3     7479.60     7436.07    107.97 o 
  -1  -6   3    16916.94    17126.36    293.21 o 
   0  -6   3     1198.01     1385.58     28.07 o 
   1  -6   3     6335.46     6400.31    116.78 o 
   2  -6   3     5504.24     6158.73    112.46 o 
   3  -6   3    17414.84    16528.98    286.06 o 
   4  -6   3     2246.50     2159.82     45.26 o 
   5  -6   3    11258.83    10666.08    218.68 o 
   6  -6   3    10381.65     9808.23    329.33 o 
   7  -6   3     3299.12     2866.91    117.34 o 
   8  -6   3     1636.09     1387.40     48.42 o 
 -13  -5   3     2010.95     2170.29     49.90 o 
 -12  -5   3      111.82      139.77      8.57 o 
 -11  -5   3     1582.99     1566.09     28.09 o 
 -10  -5   3     1177.89     1099.91     23.06 o 
  -9  -5   3     2175.30     2167.62     36.25 o 
  -8  -5   3        5.47       32.82      6.25 o 
  -7  -5   3    12197.69    11730.35    189.82 o 
  -6  -5   3     9770.06     9634.56    141.89 o 
  -5  -5   3     3544.04     3341.88     53.78 o 
  -4  -5   3    14610.59    14945.94    213.32 o 
  -3  -5   3    12435.26    12807.82    193.18 o 
  -2  -5   3    21939.97    22277.52    277.67 o 
  -1  -5   3     4469.15     4814.66     67.28 o 
   0  -5   3    26292.50    28195.01    479.92 o 
   1  -5   3     5029.90     5766.62    115.43 o 
   2  -5   3     7749.42     8417.90    149.57 o 
   3  -5   3     2069.58     2125.90     43.40 o 
   4  -5   3    23197.42    23086.57    490.39 o 
   5  -5   3      959.84     1014.95     32.38 o 
   6  -5   3    22977.36    22613.68    429.62 o 
   7  -5   3      316.66      360.72     21.67 o 
   8  -5   3    17657.60    16645.71    485.65 o 
 -14  -4   3      738.75      795.91     26.95 o 
 -13  -4   3     1189.03     1270.07     31.82 o 
 -12  -4   3     1718.98     1819.04     44.84 o 
 -11  -4   3       13.37       21.06      4.41 o 
 -10  -4   3     3807.39     3543.66     65.12 o 
  -9  -4   3      405.10      365.37     12.59 o 
  -8  -4   3     7078.92     6849.21    156.50 o 
  -7  -4   3     5311.24     5189.45     87.34 o 
  -6  -4   3    11002.12    10879.71    158.46 o 
  -5  -4   3     8191.65     8207.54    120.42 o 
  -4  -4   3     2026.38     1969.86     38.05 o 
  -3  -4   3     4086.79     4516.07     86.16 o 
  -2  -4   3    14859.84    15487.01    217.71 o 
  -1  -4   3    30728.87    31963.07    497.42 o 
   0  -4   3     3634.18     3968.91     73.69 o 
   1  -4   3    41481.42    44570.19   1168.33 o 
   2  -4   3     4874.43     5269.36     95.71 o 
   3  -4   3    15745.05    16146.80    277.26 o 
   4  -4   3      119.93      143.65      9.36 o 
   5  -4   3    15429.28    14904.29    265.80 o 
   6  -4   3      427.30      434.80     18.24 o 
   7  -4   3     9739.68     9960.77    200.47 o 
   8  -4   3     1112.79     1054.55     45.73 o 
 -14  -3   3     1848.03     2050.70     61.78 o 
 -13  -3   3     2422.39     2596.54     59.82 o 
 -12  -3   3      314.61      365.38     12.54 o 
 -11  -3   3     5771.45     5674.32     98.04 o 
 -10  -3   3       41.06       59.24      5.92 o 
  -9  -3   3     2394.33     2323.63     62.00 o 
  -8  -3   3      134.28      153.53     11.23 o 
  -7  -3   3    18529.03    18212.15    300.12 o 
  -6  -3   3     1109.37     1079.03     24.82 o 
  -5  -3   3     6137.82     5935.01    102.98 o 
  -4  -3   3      211.95      294.50     12.38 o 
  -3  -3   3    11479.66    12189.10    217.88 o 
  -2  -3   3     1890.93     2105.74     32.85 o 
  -1  -3   3    18617.46    19514.81    284.77 o 
   0  -3   3     5886.66     6253.97    101.56 o 
   1  -3   3     4730.35     5471.75    103.27 o 
   2  -3   3     5769.01     6021.71    164.42 o 
   3  -3   3     7879.23     8088.64    169.67 o 
   4  -3   3     7142.60     6957.92    117.43 o 
   5  -3   3        7.59       54.94      5.96 o 
   6  -3   3     8077.21     8050.12    147.62 o 
   7  -3   3      517.25      597.08     22.35 o 
   8  -3   3     3551.26     3445.91    108.33 o 
   9  -3   3      161.93      184.59     24.67 o 
  10  -3   3     4564.95     4419.70    159.96 o 
  11  -3   3      115.97      134.97     22.80 o 
  12  -3   3      835.93      872.72     54.72 o 
 -15  -2   3     3834.92     4247.79    119.16 o 
 -14  -2   3     1158.16     1243.65     41.84 o 
 -13  -2   3     2505.39     2539.31     62.46 o 
 -12  -2   3     2731.53     2905.86     70.08 o 
 -11  -2   3     3303.74     3237.23     60.90 o 
 -10  -2   3     1969.22     1881.08     38.22 o 
  -9  -2   3     1356.15     1345.21     37.58 o 
  -8  -2   3     6908.61     6834.55    119.98 o 
  -7  -2   3     4302.01     4170.86     76.11 o 
  -6  -2   3    15809.88    15544.93    278.63 o 
  -5  -2   3     5542.09     5942.89    102.33 o 
  -4  -2   3    32793.00    33079.56    579.62 o 
  -3  -2   3     1359.55     1523.47     32.28 o 
  -2  -2   3    43606.77    42894.51    620.21 o 
  -1  -2   3     7281.37     7594.72    113.34 o 
   0  -2   3     5971.37     6493.62    140.18 o 
   1  -2   3      280.44      396.37     10.16 o 
   2  -2   3      936.81     1031.58     38.44 o 
   3  -2   3      299.68      296.27     10.19 o 
   4  -2   3     4289.23     4321.89    103.03 o 
   5  -2   3     5993.05     6038.28    103.58 o 
   6  -2   3     1488.46     1417.68     31.59 o 
   7  -2   3     3155.96     3204.57     74.11 o 
   8  -2   3      902.27      967.92     35.81 o 
   9  -2   3     1766.46     1820.60     62.55 o 
  10  -2   3      475.00      440.03     20.99 o 
  11  -2   3      605.16      594.64     33.55 o 
  12  -2   3     2168.65     2384.71    121.29 o 
  13  -2   3      230.05      311.88     26.45 o 
 -15  -1   3      221.25      244.45     15.96 o 
 -14  -1   3     2248.12     2433.66     77.06 o 
 -13  -1   3      415.20      447.31     25.54 o 
 -12  -1   3     6737.71     6655.08    113.81 o 
 -11  -1   3     1278.61     1232.88     27.58 o 
 -10  -1   3     1716.53     1603.24     34.29 o 
  -9  -1   3    13852.23    13238.50    236.86 o 
  -8  -1   3      475.98      428.05     14.51 o 
  -7  -1   3    16960.78    16908.94    279.13 o 
  -6  -1   3      578.66      593.44     19.26 o 
  -5  -1   3    14544.63    14952.46    298.77 o 
  -4  -1   3     1888.21     2009.75     35.81 o 
  -3  -1   3      416.38      466.61     11.79 o 
  -2  -1   3    11039.86    11654.81    219.35 o 
  -1  -1   3     1147.07     1166.52     21.93 o 
   0  -1   3       24.51       88.92      7.54 o 
   1  -1   3    20856.82    21247.06    333.38 o 
   2  -1   3     5173.54     5545.07     86.59 o 
   3  -1   3    11390.05    11736.10    211.49 o 
   4  -1   3    13310.85    14054.15    248.19 o 
   5  -1   3     4303.84     4471.74     79.78 o 
   6  -1   3     9236.67     9510.05    158.84 o 
   7  -1   3      737.78      771.36     27.00 o 
   8  -1   3     1857.49     1897.84     65.22 o 
   9  -1   3      575.82      583.68     16.34 o 
  10  -1   3     2594.69     2528.69     79.53 o 
  11  -1   3      574.71      543.33     24.12 o 
  12  -1   3     2164.94     2235.54    168.25 o 
  13  -1   3      184.06      217.95     20.97 o 
 -15   0   3     2420.76     2745.01    120.38 o 
 -14   0   3      900.37     1059.02     38.07 o 
 -13   0   3     2090.37     2064.31     51.05 o 
 -12   0   3     2004.21     2006.00     41.65 o 
 -11   0   3     1496.21     1440.18     30.89 o 
 -10   0   3     4648.01     4349.21    105.11 o 
  -9   0   3     3918.76     3599.45     72.75 o 
  -8   0   3     3558.90     3100.84     62.89 o 
  -7   0   3     3494.23     3333.07     65.95 o 
  -6   0   3    14958.70    14698.70    262.58 o 
  -5   0   3     2317.37     2372.44     45.76 o 
  -4   0   3    13288.42    14251.71    227.36 o 
  -3   0   3     4097.40     4771.34     84.21 o 
  -2   0   3    12829.89    13378.55    210.21 o 
  -1   0   3    15176.28    16335.61    256.29 o 
   0   0   3     7438.92     8096.72    121.51 o 
   1   0   3     5767.07     6635.90    136.46 o 
   2   0   3    20452.19    21970.13    383.26 o 
   3   0   3     9906.05    11014.77    196.24 o 
   4   0   3    27298.23    28821.92    459.77 o 
   5   0   3     4582.28     4747.90     78.43 o 
   6   0   3     3134.23     3132.63     64.70 o 
   7   0   3     3694.58     3752.01     94.28 o 
   8   0   3     1369.11     1452.98     46.01 o 
   9   0   3     7524.59     7013.07    154.74 o 
  10   0   3     1549.53     1413.50     38.94 o 
  11   0   3     7793.15     7974.14    221.22 o 
  12   0   3        2.43       45.60     12.77 o 
  13   0   3     3616.15     4035.03    184.67 o 
 -15   1   3      127.92      179.31     11.40 o 
 -14   1   3      647.20      721.51     29.12 o 
 -13   1   3     4265.76     4258.07    111.22 o 
 -12   1   3     1940.20     1912.89     40.17 o 
 -11   1   3     5244.14     4919.73     91.99 o 
 -10   1   3     4060.95     3862.70    132.83 o 
  -9   1   3     5313.67     4710.59    102.36 o 
  -8   1   3     3009.14     2870.46     58.63 o 
  -7   1   3     5070.90     4713.00     89.19 o 
  -6   1   3     1499.26     1464.10     36.29 o 
  -5   1   3     9737.67     9790.24    220.79 o 
  -3   1   3    74114.19    73377.51   1221.88 o 
  -2   1   3       27.35       54.40      5.32 o 
  -1   1   3    24198.96    25517.10    372.57 o 
   0   1   3     7269.65     7878.45    119.17 o 
   1   1   3    13988.78    15036.96    342.46 o 
   2   1   3     3884.49     4300.94     74.96 o 
   3   1   3    13411.92    13960.09    212.10 o 
   4   1   3     2163.94     2325.82     43.08 o 
   5   1   3     8369.34     8278.75    130.84 o 
   6   1   3     5240.24     5165.40    101.10 o 
   7   1   3     9660.09     9735.42    221.79 o 
   8   1   3     5920.85     5426.77    123.16 o 
   9   1   3     1975.14     1813.81     37.64 o 
  10   1   3     6378.94     6349.99    230.46 o 
  11   1   3      493.44      518.94     28.60 o 
  12   1   3     4198.30     4374.24    321.46 o 
  13   1   3      246.07      259.48     20.52 o 
 -15   2   3     1467.70     1690.73     66.57 o 
 -14   2   3      711.52      740.49     37.39 o 
 -13   2   3      637.19      694.49     26.09 o 
 -12   2   3     2095.33     2060.13     45.75 o 
 -11   2   3     9234.68     8656.96    168.82 o 
 -10   2   3     5202.16     4719.77    118.65 o 
  -9   2   3     9656.53     8715.79    165.18 o 
  -8   2   3     8948.26     8150.42    140.42 o 
  -7   2   3       65.28      120.93     21.06 o 
  -6   2   3     4090.97     4065.39    129.98 o 
  -5   2   3      292.81      351.18     11.93 o 
  -4   2   3    17390.03    18592.45    309.50 o 
  -3   2   3      148.35      282.39     23.50 o 
  -2   2   3    24464.68    26250.30    475.42 o 
  -1   2   3     5258.97     5894.31     90.07 o 
   0   2   3    25847.82    26418.97    425.79 o 
   1   2   3     1077.17     1204.81     29.16 o 
   2   2   3    34185.03    35104.92    564.20 o 
   3   2   3     2428.88     2615.66     43.57 o 
   4   2   3     8113.11     8060.12    128.24 o 
   5   2   3      488.61      522.25     28.48 o 
   6   2   3     5452.50     5363.07    105.87 o 
   7   2   3     3808.39     3658.56     92.52 o 
   8   2   3     2382.29     2175.84     43.82 o 
   9   2   3     1219.15     1235.30     39.36 o 
  10   2   3      561.09      602.46     18.12 o 
  11   2   3     1904.44     1891.38     71.36 o 
  12   2   3     2260.29     2262.59    109.89 o 
 -15   3   3      141.45      174.18     14.59 o 
 -14   3   3     6468.93     6823.11    242.58 o 
 -13   3   3     1606.54     1751.08     50.89 o 
 -12   3   3     2743.21     2592.89     57.05 o 
 -11   3   3       67.11       97.85      5.68 o 
 -10   3   3     7821.14     7004.55    108.23 o 
  -9   3   3      172.04      230.41     19.79 o 
  -8   3   3     8373.38     7768.77    135.00 o 
  -7   3   3      889.56      839.11     24.48 o 
  -6   3   3     8437.01     8308.47    198.53 o 
  -5   3   3     2046.78     2095.93     39.32 o 
  -4   3   3     3649.29     3431.93     64.62 o 
  -3   3   3    20625.12    20753.77    318.32 o 
  -2   3   3       34.57       52.66      4.94 o 
  -1   3   3    18585.70    18877.05    255.35 o 
   0   3   3     2602.24     2828.78     41.37 o 
   1   3   3    14633.25    15314.71    214.41 o 
   2   3   3      138.40      166.94      9.28 o 
   3   3   3     2165.34     2189.08     38.32 o 
   4   3   3       32.03       55.05      5.52 o 
   5   3   3      558.95      624.20     18.81 o 
   6   3   3      147.81      149.98      9.81 o 
   7   3   3     7577.19     6999.77    131.60 o 
   8   3   3     3024.90     2897.53     63.90 o 
   9   3   3      654.91      702.46     20.33 o 
  10   3   3     1651.17     1714.51     42.45 o 
  11   3   3     1413.10     1436.62     34.89 o 
  12   3   3      758.33      830.59     35.57 o 
 -15   4   3     4742.23     5683.19    199.71 o 
 -14   4   3      568.82      714.05     36.48 o 
 -13   4   3     5432.10     5691.07    122.81 o 
 -12   4   3       57.05       87.48     10.94 o 
 -11   4   3     5560.25     5220.58     86.67 o 
 -10   4   3     3964.98     3502.01     57.64 o 
  -9   4   3    13827.99    12923.72    300.50 o 
  -8   4   3      556.89      604.46     18.37 o 
  -7   4   3     2382.15     2260.85     43.33 o 
  -6   4   3      950.30      996.95     20.69 o 
  -5   4   3     6100.20     5718.74     95.33 o 
  -4   4   3      103.49      204.76     11.89 o 
  -3   4   3     4895.84     4823.23     81.17 o 
  -2   4   3     9755.63     9434.33    150.35 o 
  -1   4   3     5106.09     5294.33     80.60 o 
   0   4   3       89.49      117.95      9.22 o 
   1   4   3    13764.79    14164.36    219.92 o 
   2   4   3     6289.46     6208.93     97.91 o 
   3   4   3      351.26      401.09     12.25 o 
   4   4   3     1832.69     1866.43     39.12 o 
   5   4   3      813.49      821.84     28.13 o 
   6   4   3      968.15      994.11     28.55 o 
   7   4   3      983.08     1032.41     23.19 o 
   8   4   3     6118.49     5797.73    117.83 o 
   9   4   3     1982.67     1943.22     43.84 o 
  10   4   3      695.55      701.84     19.88 o 
  11   4   3      116.50      144.59      6.12 o 
 -14   5   3     7286.17     8442.71    296.38 o 
 -13   5   3     2102.12     2208.14     52.39 o 
 -12   5   3     5736.20     5634.22    106.06 o 
 -11   5   3     4084.24     3804.59     61.14 o 
 -10   5   3     4861.50     4448.27     71.01 o 
  -9   5   3      651.76      607.68     14.42 o 
  -8   5   3    11006.04     9903.83    202.84 o 
  -7   5   3     3011.87     2758.23     49.33 o 
  -6   5   3     2261.77     2144.05     52.14 o 
  -5   5   3     1073.48      986.84     21.08 o 
  -4   5   3    10597.25     9931.83    148.34 o 
  -3   5   3     5386.77     5508.26     86.35 o 
  -2   5   3     6478.84     6429.34    105.00 o 
  -1   5   3     1930.52     1907.34     39.91 o 
   0   5   3     2889.22     2574.55     43.19 o 
   1   5   3     2588.18     2574.07     51.93 o 
   2   5   3     3559.27     3545.58     78.20 o 
   3   5   3     5920.16     5800.40    146.97 o 
   4   5   3      888.17      824.36     30.21 o 
   5   5   3     2346.46     2321.40     55.40 o 
   6   5   3       61.53       82.78      8.16 o 
   7   5   3     3833.70     3787.78     63.63 o 
   8   5   3      284.55      313.79     12.04 o 
   9   5   3     1986.09     2035.70     49.10 o 
  10   5   3        8.19       20.19      3.38 o 
 -14   6   3     1397.86     1587.29     43.07 o 
 -13   6   3     4849.14     5335.50    109.90 o 
 -12   6   3      526.26      568.37     16.49 o 
 -11   6   3     1192.70     1178.90     23.77 o 
 -10   6   3      356.74      374.70     10.91 o 
  -9   6   3     1478.19     1396.11     26.53 o 
  -8   6   3     1412.81     1266.15     24.51 o 
  -7   6   3     2105.74     1901.56     42.64 o 
  -6   6   3     3363.38     3055.91     58.11 o 
  -5   6   3    18863.58    17081.44    231.13 o 
  -4   6   3     1729.25     1584.49     27.98 o 
  -3   6   3    22490.80    20848.87    319.62 o 
  -2   6   3     7967.50     7132.73    125.37 o 
  -1   6   3     2264.52     2130.28     44.48 o 
   0   6   3     3039.11     2975.08     58.49 o 
   1   6   3     1574.53     1527.64     41.26 o 
   2   6   3     4375.74     4180.41     95.45 o 
   3   6   3       11.76       38.84      7.11 o 
   4   6   3     6509.50     6101.90     96.17 o 
   5   6   3     1736.11     1680.10     39.58 o 
   6   6   3     4316.96     3910.31    120.96 o 
   7   6   3      275.89      311.77     12.47 o 
   8   6   3     9252.92     9077.02    228.74 o 
   9   6   3       25.26       39.28      6.38 o 
  10   6   3     3188.29     3406.08    117.64 o 
 -14   7   3     2402.35     2903.49     72.08 o 
 -13   7   3       39.61       66.01      6.32 o 
 -12   7   3     3846.84     4095.19     78.00 o 
 -11   7   3      348.33      342.75      9.77 o 
 -10   7   3     4327.47     4093.05     69.47 o 
  -9   7   3      452.55      450.60     12.34 o 
  -8   7   3     7238.07     6212.63     92.23 o 
  -7   7   3     1763.09     1551.72     27.09 o 
  -6   7   3     2807.65     2503.53     34.85 o 
  -5   7   3     3123.01     2775.69     51.90 o 
  -4   7   3    13663.01    12288.60    226.61 o 
  -3   7   3     4292.05     3894.53     88.03 o 
  -2   7   3     7667.49     6980.46    148.97 o 
  -1   7   3      472.04      429.62     17.34 o 
   0   7   3     3495.93     3430.33     89.74 o 
   1   7   3     1412.73     1421.46     31.61 o 
   2   7   3     3040.48     2840.79     60.03 o 
   3   7   3    20294.99    19005.25    338.21 o 
   4   7   3      596.52      579.87     18.23 o 
   5   7   3     8812.23     8226.38    319.24 o 
   6   7   3      915.68      957.91     42.86 o 
   7   7   3     6519.83     6584.31    136.11 o 
   8   7   3      188.50      190.59     12.77 o 
 -13   8   3     3456.65     4122.51    100.79 o 
 -12   8   3       20.08       40.46      5.07 o 
 -11   8   3     3774.50     3662.43     61.32 o 
 -10   8   3      378.97      377.59     10.68 o 
  -9   8   3     6117.78     5605.27     83.35 o 
  -8   8   3       73.26       78.92      4.99 o 
  -7   8   3     4876.31     4409.42     62.64 o 
  -6   8   3      146.75      137.70      5.78 o 
  -5   8   3     7503.23     6748.30    108.97 o 
  -4   8   3       66.58       81.91      6.57 o 
  -3   8   3    16938.83    15568.32    227.28 o 
  -2   8   3     5063.06     4871.69     75.43 o 
  -1   8   3     4249.83     3929.00     67.58 o 
   0   8   3       29.37       79.79     11.85 o 
   1   8   3     1959.60     1905.81     33.89 o 
   2   8   3     2197.92     2113.22     41.54 o 
   3   8   3     1484.08     1402.64     30.27 o 
   4   8   3     5773.37     5298.27    150.06 o 
   5   8   3       37.40       55.63     10.03 o 
   6   8   3     1954.61     1992.84     56.00 o 
   7   8   3     2431.85     2364.78     62.75 o 
 -13   9   3     1839.35     2269.81     78.43 o 
 -12   9   3     2270.47     2613.88     66.33 o 
 -11   9   3      312.65      376.30     10.14 o 
 -10   9   3     1666.54     1732.71     31.41 o 
  -9   9   3     3524.52     3429.25     52.30 o 
  -8   9   3     4842.25     4559.59     67.42 o 
  -7   9   3      145.06      141.56      5.62 o 
  -6   9   3     2358.33     2135.81     35.87 o 
  -5   9   3      573.83      549.67     16.06 o 
  -4   9   3     2224.30     2038.52     50.20 o 
  -3   9   3      747.12      721.53     19.19 o 
  -2   9   3     8006.60     7687.37    136.10 o 
  -1   9   3      650.93      683.29     15.85 o 
   0   9   3     1849.14     1781.58     33.10 o 
   1   9   3      122.71      129.68      7.78 o 
   2   9   3     3536.47     3506.77     68.34 o 
   3   9   3     1005.86      988.72     28.91 o 
   4   9   3      697.18      678.27     21.25 o 
   5   9   3     1131.80     1151.81     31.03 o 
 -12  10   3     1596.60     2005.35     69.31 o 
 -11  10   3      294.47      360.96     16.41 o 
 -10  10   3     4263.95     4686.78     72.67 o 
  -9  10   3     1385.04     1529.99     26.86 o 
  -8  10   3     3841.63     3882.63     58.99 o 
  -7  10   3     5757.26     5625.62     82.24 o 
  -6  10   3      186.02      197.25      9.83 o 
  -5  10   3      790.69      708.97     18.24 o 
  -4  10   3      440.89      447.14     13.34 o 
  -3  10   3     1092.65     1069.38     28.74 o 
  -2  10   3       48.43       59.85      5.56 o 
  -1  10   3     2348.17     2278.53     47.78 o 
   0  10   3      134.19      153.47      5.94 o 
   1  10   3     2709.81     2728.30     53.19 o 
   2  10   3        6.48       21.18      5.93 o 
   3  10   3     1756.73     1758.21     68.40 o 
   4  10   3     1881.75     1872.21     69.31 o 
 -10  11   3      308.92      335.94     33.29 o 
  -9  11   3     1600.53     1852.20     47.90 o 
  -8  11   3      546.30      614.40     21.44 o 
  -7  11   3     4269.54     4562.03     91.49 o 
  -6  11   3     1186.69     1288.38     29.81 o 
  -5  11   3     2576.23     2673.41     68.21 o 
  -4  11   3     1817.52     1809.04     55.17 o 
  -3  11   3     1116.38     1080.17     45.90 o 
  -2  11   3     2338.83     2357.75     47.83 o 
  -1  11   3      226.57      224.16     11.22 o 
   0  11   3     2718.66     2784.69     67.12 o 
   1  11   3       42.11       49.24      7.30 o 
   2  11   3     1589.16     1496.49     56.54 o 
  -8  12   3     3967.69     4782.32    112.71 o 
  -7  12   3     1090.40     1291.73     56.86 o 
  -6  12   3      983.99     1049.15     23.85 o 
  -5  12   3     1579.49     1683.26     67.03 o 
  -4  12   3     1220.01     1178.44     25.63 o 
  -3  12   3     1877.56     1882.03     37.55 o 
  -2  12   3       89.29       94.45      9.58 o 
  -1  12   3     3439.47     3350.91     77.77 o 
   0 -15   4      422.81      451.41     17.33 o 
   1 -15   4      271.42      243.49     11.86 o 
   3 -15   4     1536.50     1595.89     61.10 o 
   4 -15   4      185.87      174.18      8.38 o 
   5 -15   4      260.10      298.56      9.16 o 
   6 -15   4     1839.42     2028.15     40.70 o 
   7 -15   4     2715.81     3093.87     90.42 o 
  -4 -14   4      802.22      840.81     35.57 o 
  -3 -14   4     3922.84     3811.26    171.90 o 
  -2 -14   4        1.34       17.33      3.65 o 
  -1 -14   4      239.59      245.31     12.77 o 
   0 -14   4      989.59      963.01     35.57 o 
   1 -14   4     1175.95     1235.67     61.10 o 
   2 -14   4      158.24      172.36     16.41 o 
   3 -14   4     2362.22     2484.80     77.46 o 
   4 -14   4     2440.39     2572.95     54.25 o 
   5 -14   4     1626.22     1735.94     38.11 o 
   6 -14   4     3172.71     3388.28     69.21 o 
   7 -14   4     1490.16     1578.91     29.85 o 
   8 -14   4     1570.45     1735.42     43.85 o 
   9 -14   4       86.14       86.87      5.80 o 
  -6 -13   4      504.62      460.57     22.80 o 
  -5 -13   4     2969.83     2896.94     73.23 o 
  -4 -13   4     3635.24     3568.87     71.71 o 
  -3 -13   4     2311.48     2301.76     37.71 o 
  -2 -13   4     5142.33     5289.44     88.47 o 
  -1 -13   4       68.54       61.33      5.69 o 
   0 -13   4     1429.68     1483.72     73.87 o 
   1 -13   4        0.90       12.95      4.55 o 
   2 -13   4     4410.67     4435.17    119.77 o 
   3 -13   4     1516.87     1472.72     33.37 o 
   4 -13   4     2635.17     2587.78     41.45 o 
   5 -13   4      207.61      201.05      7.72 o 
   6 -13   4     7131.54     7155.43    113.49 o 
   7 -13   4       24.58       49.08      8.34 o 
   8 -13   4     7304.94     7604.10    129.11 o 
   9 -13   4     1248.70     1423.97     32.02 o 
  10 -13   4      343.15      397.61     13.54 o 
  -8 -12   4     2655.22     2461.60     57.46 o 
  -7 -12   4     4224.21     3941.37     78.62 o 
  -6 -12   4     1611.79     1558.53     33.93 o 
  -5 -12   4     2199.17     2199.17     42.70 o 
  -4 -12   4     3326.45     3197.92     51.96 o 
  -3 -12   4     4555.12     4563.27     72.93 o 
  -2 -12   4     1127.28     1070.27     20.67 o 
  -1 -12   4    10524.75    10773.55    221.61 o 
   0 -12   4     1534.98     1525.15     40.65 o 
   1 -12   4     7397.43     7042.22    204.83 o 
   2 -12   4        3.77       22.97      3.85 o 
   3 -12   4    11212.66    10789.63    158.12 o 
   4 -12   4     1533.19     1444.21     25.94 o 
   5 -12   4     7380.12     6939.21    103.66 o 
   6 -12   4      133.34      147.46      7.14 o 
   7 -12   4     7540.22     7202.21    143.71 o 
   8 -12   4      256.40      259.86      9.07 o 
   9 -12   4     4861.02     5222.47    105.07 o 
  10 -12   4      509.80      590.91     16.60 o 
  11 -12   4      179.61      241.02     13.22 o 
  -9 -11   4     2892.05     2821.16     56.94 o 
  -8 -11   4     1660.23     1579.39     34.46 o 
  -7 -11   4     5213.02     4908.32     89.37 o 
  -6 -11   4     2745.25     2589.01     50.35 o 
  -5 -11   4     2666.11     2631.12     44.38 o 
  -4 -11   4     2749.45     2734.12     46.47 o 
  -3 -11   4      857.55      879.71     18.69 o 
  -2 -11   4     4380.24     4340.42     67.14 o 
  -1 -11   4     1016.63     1068.36     25.58 o 
   0 -11   4     3592.91     3610.89     65.12 o 
   1 -11   4     3804.16     3744.13     69.61 o 
   2 -11   4    11761.80    11183.04    188.76 o 
   3 -11   4      753.48      797.31     16.24 o 
   4 -11   4    13693.32    12641.21    175.43 o 
   5 -11   4      109.29      105.23     11.87 o 
   6 -11   4     6773.80     6101.08     99.46 o 
   7 -11   4      279.74      249.17      9.70 o 
   8 -11   4     7509.65     7119.00    122.89 o 
   9 -11   4      537.71      613.88     18.72 o 
  10 -11   4     1110.97     1217.84     29.71 o 
  11 -11   4      433.89      534.25     18.37 o 
 -10 -10   4     2401.28     2303.50     48.86 o 
  -9 -10   4      132.11      167.36     19.61 o 
  -8 -10   4     4558.48     4256.19     96.32 o 
  -7 -10   4       32.02       46.56      9.04 o 
  -6 -10   4     5433.99     5140.11    192.69 o 
  -5 -10   4       28.42       38.27      6.45 o 
  -4 -10   4     7447.63     7318.55    112.43 o 
  -3 -10   4     1393.32     1446.18     26.76 o 
  -2 -10   4     1616.96     1626.46     51.33 o 
  -1 -10   4     6593.99     6835.28    190.37 o 
   0 -10   4      235.60      273.55     13.55 o 
   1 -10   4     5441.14     5371.08    124.39 o 
   2 -10   4      249.32      285.80     10.55 o 
   3 -10   4     6787.72     6575.90    117.47 o 
   4 -10   4       66.52       82.88      7.73 o 
   5 -10   4     1205.10     1052.74     33.12 o 
   6 -10   4      626.86      555.16     15.80 o 
   7 -10   4     4769.41     4240.78     76.60 o 
   8 -10   4      687.49      654.32     16.74 o 
   9 -10   4     4081.38     3931.99     82.37 o 
  10 -10   4     1180.66     1250.40     30.95 o 
  11 -10   4     3017.47     3255.61    113.08 o 
 -11  -9   4     1496.04     1475.84     32.39 o 
 -10  -9   4     1402.67     1359.35     31.86 o 
  -9  -9   4     2937.38     3029.10     71.15 o 
  -8  -9   4      533.67      511.49     21.85 o 
  -7  -9   4     4982.13     4889.98    100.30 o 
  -6  -9   4      373.66      387.73     12.96 o 
  -5  -9   4     1885.58     1871.31     42.42 o 
  -4  -9   4      251.08      262.15     11.81 o 
  -3  -9   4     1930.18     1932.37     75.18 o 
  -2  -9   4     1282.49     1351.21     35.50 o 
  -1  -9   4      881.34      969.51     27.40 o 
   0  -9   4     1033.05     1044.63     22.79 o 
   1  -9   4     5510.33     5607.98     85.77 o 
   2  -9   4     8654.63     8402.09    124.61 o 
   3  -9   4     3390.49     3255.00     62.74 o 
   4  -9   4     2618.02     2355.06     44.10 o 
   5  -9   4      146.50      161.25     15.21 o 
   6  -9   4     2240.46     2016.26     41.50 o 
   7  -9   4       20.95       30.13      4.29 o 
   8  -9   4     2832.68     2660.28     55.94 o 
   9  -9   4     2306.44     2211.22     50.35 o 
  10  -9   4     2205.74     2412.85     82.07 o 
 -12  -8   4     1473.29     1455.47     38.03 o 
 -11  -8   4      587.93      587.24     16.42 o 
 -10  -8   4     2117.64     2038.79     42.38 o 
  -9  -8   4     2165.81     2059.78     39.41 o 
  -8  -8   4     3301.76     3234.43     63.78 o 
  -7  -8   4      109.21      120.57      7.66 o 
  -6  -8   4      892.03      891.38     18.71 o 
  -5  -8   4      329.39      372.88     17.92 o 
  -4  -8   4     5530.75     5395.57    113.39 o 
  -3  -8   4      619.46      669.39     21.57 o 
  -2  -8   4     7175.34     7231.96    146.56 o 
  -1  -8   4     1520.46     1700.65     40.48 o 
   0  -8   4     2594.85     2678.35     46.37 o 
   1  -8   4     3311.47     3421.45     57.16 o 
   2  -8   4     3504.20     3378.71     56.46 o 
   3  -8   4     6049.05     5810.63    105.45 o 
   4  -8   4     1923.56     1799.60     35.02 o 
   5  -8   4     6135.62     5754.31    144.37 o 
   6  -8   4      135.68      135.72     11.38 o 
   7  -8   4     2407.74     2077.17     67.86 o 
   8  -8   4       32.62       40.92      8.39 o 
   9  -8   4     4868.48     4645.06    119.79 o 
  10  -8   4       25.95       42.86     10.94 o 
 -13  -7   4     1421.53     1461.53     60.64 o 
 -12  -7   4     2843.54     2974.17     67.22 o 
 -11  -7   4     3605.50     3632.81     71.55 o 
 -10  -7   4      912.15      872.82     17.93 o 
  -9  -7   4     4162.87     4081.28     85.32 o 
  -8  -7   4      310.05      291.36     12.62 o 
  -7  -7   4     1261.36     1330.51     27.83 o 
  -6  -7   4     1856.09     1893.91     45.74 o 
  -5  -7   4     8263.97     8273.49    155.44 o 
  -4  -7   4      443.69      438.13     18.50 o 
  -3  -7   4    11413.58    11150.00    184.34 o 
  -2  -7   4     2657.78     2813.71     58.94 o 
  -1  -7   4    12822.21    13434.06    235.36 o 
   0  -7   4    15314.25    17091.62    341.93 o 
   1  -7   4    13913.93    14369.21    229.54 o 
   2  -7   4     3553.58     3563.77     69.96 o 
   3  -7   4     4637.13     4594.66     87.36 o 
   4  -7   4     1167.39     1015.89     26.32 o 
   5  -7   4     3177.65     3031.44     76.33 o 
   6  -7   4     2732.71     2574.50    102.33 o 
   7  -7   4      456.11      397.01     30.23 o 
   8  -7   4     4342.06     3828.77     99.20 o 
   9  -7   4      421.54      432.26     27.36 o 
 -13  -6   4     1378.75     1414.24     33.41 o 
 -12  -6   4     1514.63     1612.72     40.05 o 
 -11  -6   4     3252.95     3380.41     62.46 o 
 -10  -6   4     7591.34     7536.36    117.92 o 
  -9  -6   4     1487.29     1486.24     32.98 o 
  -8  -6   4     4051.63     3950.25     62.34 o 
  -7  -6   4      949.97      948.30     23.56 o 
  -6  -6   4    18042.48    17308.50    248.61 o 
  -5  -6   4      381.94      348.34     11.19 o 
  -4  -6   4    15421.87    15783.47    241.03 o 
  -3  -6   4       46.12      112.45      5.84 o 
  -2  -6   4     9477.06     9266.59    199.05 o 
  -1  -6   4      493.09      581.23     15.99 o 
   0  -6   4    36296.95    38575.18    568.96 o 
   1  -6   4      727.55     1024.15     27.86 o 
   2  -6   4    13005.60    12965.21    227.11 o 
   3  -6   4       67.55       90.79      7.10 o 
   4  -6   4    32805.32    32590.10    611.04 o 
   5  -6   4    12587.17    12223.69    238.42 o 
   6  -6   4     2756.92     2578.22     71.29 o 
   7  -6   4    15281.57    13504.72    517.55 o 
   8  -6   4      260.27      347.09     74.78 o 
 -14  -5   4     2538.37     2663.77     76.03 o 
 -13  -5   4     1104.06     1259.19     34.22 o 
 -12  -5   4     6097.86     6320.00    152.95 o 
 -11  -5   4     3671.63     3793.46     72.19 o 
 -10  -5   4     2336.53     2325.84     41.75 o 
  -9  -5   4     3489.76     3241.73     60.72 o 
  -8  -5   4      831.18      840.37     24.63 o 
  -7  -5   4     6199.85     6019.91     93.16 o 
  -6  -5   4      907.94      826.64     18.92 o 
  -5  -5   4    23481.79    23200.05    328.70 o 
  -4  -5   4       35.72      113.86      7.29 o 
  -3  -5   4    24309.10    24688.39    366.51 o 
  -2  -5   4      227.28      238.96      6.90 o 
  -1  -5   4    61763.37    61648.16   1153.90 o 
   0  -5   4       49.78      103.45      7.94 o 
   1  -5   4    15298.16    16451.24    267.31 o 
   2  -5   4     4575.68     5064.72     87.63 o 
   3  -5   4     6854.02     7219.29    122.38 o 
   4  -5   4     5864.38     6322.49    119.54 o 
   5  -5   4     5628.86     5532.83    114.73 o 
   6  -5   4     3024.91     2967.86     69.42 o 
   7  -5   4     8224.27     7788.65    177.03 o 
   8  -5   4     3580.04     3526.98    122.93 o 
 -14  -4   4      674.49      695.89     24.75 o 
 -13  -4   4     3691.28     4076.61    108.92 o 
 -12  -4   4      422.88      468.51     15.24 o 
 -11  -4   4     5294.53     5183.24     90.76 o 
 -10  -4   4      490.18      456.28     14.58 o 
  -9  -4   4      780.06      724.05     20.32 o 
  -8  -4   4     3391.58     3328.27     65.28 o 
  -7  -4   4     3309.25     3271.30     57.44 o 
  -6  -4   4    15655.30    15526.33    223.11 o 
  -5  -4   4     2114.12     2001.98     34.68 o 
  -4  -4   4    21261.04    21725.48    350.78 o 
  -3  -4   4      749.69      774.06     18.18 o 
  -2  -4   4     1831.35     1941.96     31.88 o 
  -1  -4   4     6104.74     6736.82     98.14 o 
   0  -4   4     8259.85     8718.25    144.75 o 
   1  -4   4      802.56      931.75     23.19 o 
   2  -4   4    17330.57    18951.54    334.66 o 
   3  -4   4     6367.08     7100.96    119.88 o 
   4  -4   4     1710.14     1637.68     37.66 o 
   5  -4   4     2540.84     2693.08     62.92 o 
   6  -4   4    14425.58    14588.31    287.06 o 
   7  -4   4     3074.08     2916.04     69.62 o 
   8  -4   4     3800.57     3619.74    136.98 o 
   9  -4   4     1541.52     1391.67     47.42 o 
  10  -4   4     6158.64     5223.57    202.45 o 
 -15  -3   4       80.31       97.58     11.86 o 
 -14  -3   4     1583.22     1702.89     61.10 o 
 -13  -3   4      700.50      753.49     22.18 o 
 -12  -3   4     2688.10     2787.79     75.42 o 
 -11  -3   4      141.08      149.73      8.84 o 
 -10  -3   4     3405.36     3256.29     60.77 o 
  -9  -3   4     1106.57     1094.72     65.27 o 
  -8  -3   4     2721.98     2756.35     60.18 o 
  -7  -3   4      407.04      396.45     14.32 o 
  -6  -3   4    10842.02    10623.92    179.16 o 
  -5  -3   4    13977.71    13664.36    208.05 o 
  -4  -3   4     3157.96     3442.39     75.86 o 
  -3  -3   4     7079.54     7864.06    129.09 o 
  -2  -3   4     4997.51     5513.42     81.01 o 
  -1  -3   4     2445.78     2842.85     44.40 o 
   0  -3   4     5617.53     6033.38    130.68 o 
   1  -3   4    17535.72    18461.68    293.39 o 
   2  -3   4     3194.44     3534.68     92.46 o 
   3  -3   4     1158.31     1170.19     27.35 o 
   4  -3   4       33.70       55.96      7.27 o 
   5  -3   4    22895.52    22889.07    398.55 o 
   6  -3   4     3451.41     3317.54     75.85 o 
   7  -3   4     2333.28     2254.40     56.78 o 
   8  -3   4     4265.05     4119.88    267.65 o 
   9  -3   4       68.96      107.96     14.84 o 
  10  -3   4      955.10      941.34     46.70 o 
  11  -3   4      596.91      579.18     32.37 o 
  12  -3   4     1697.06     1809.28     93.02 o 
 -15  -2   4     2367.16     2687.15     77.77 o 
 -14  -2   4      246.40      312.59     16.43 o 
 -13  -2   4     2146.61     2185.32     55.11 o 
 -12  -2   4      173.44      196.92      9.81 o 
 -11  -2   4     6210.64     6173.55    116.71 o 
 -10  -2   4      659.54      692.77     20.46 o 
  -9  -2   4     3407.58     3436.37     77.84 o 
  -8  -2   4     2142.87     2215.30     46.17 o 
  -7  -2   4     3280.27     3400.87     64.63 o 
  -6  -2   4     2072.67     2325.66     45.93 o 
  -5  -2   4    12281.69    12123.66    219.01 o 
  -4  -2   4     6395.33     7025.92    143.46 o 
  -3  -2   4    11548.22    12310.15    184.96 o 
  -2  -2   4     9753.20    10812.07    163.52 o 
  -1  -2   4    10507.83    11443.36    162.25 o 
   0  -2   4    29348.10    31532.24    850.56 o 
   1  -2   4     4648.01     4961.05     82.71 o 
   2  -2   4     3505.96     3485.33     57.34 o 
   3  -2   4     1585.45     1585.99     32.21 o 
   4  -2   4      734.20      647.14     19.46 o 
   5  -2   4       96.53      154.26     10.00 o 
   6  -2   4     6588.89     6362.23    117.39 o 
   7  -2   4      600.17      632.27     27.70 o 
   8  -2   4     2016.21     1987.74     67.82 o 
   9  -2   4      184.26      206.28      9.83 o 
  10  -2   4     2585.54     2503.17     71.96 o 
  11  -2   4     1755.50     1747.50    135.88 o 
  12  -2   4       45.36       66.57     10.94 o 
  13  -2   4     1986.08     2382.89    113.99 o 
 -15  -1   4      517.10      592.03     22.75 o 
 -14  -1   4     1362.03     1472.97     49.07 o 
 -13  -1   4      181.27      221.36      9.04 o 
 -12  -1   4     1647.19     1589.01     33.11 o 
 -11  -1   4      674.70      611.66     17.13 o 
 -10  -1   4     7961.58     7211.45    123.88 o 
  -9  -1   4     1328.31     1329.95     34.08 o 
  -8  -1   4     5521.04     5387.84    103.43 o 
  -7  -1   4      206.51      216.95     10.21 o 
  -6  -1   4    20542.61    20099.44    357.79 o 
  -5  -1   4    14615.10    15146.86    270.21 o 
  -4  -1   4     6858.10     7466.66    122.52 o 
  -3  -1   4     3032.95     3278.24     56.92 o 
  -2  -1   4     2527.33     2575.11     44.76 o 
  -1  -1   4       65.22      142.95     10.71 o 
   0  -1   4     9944.52    10740.81    181.20 o 
   1  -1   4    22334.25    23762.02    354.71 o 
   2  -1   4     1142.15     1254.07     28.24 o 
   3  -1   4    14357.61    15257.71    246.76 o 
   4  -1   4     5353.62     5683.88     91.85 o 
   5  -1   4    22233.88    21972.48    328.99 o 
   6  -1   4      519.34      638.73     17.77 o 
   7  -1   4    10586.63    10599.21    208.23 o 
   8  -1   4     1004.37      991.08     28.92 o 
   9  -1   4     3952.04     3855.28     82.03 o 
  10  -1   4      283.92      293.57     25.54 o 
  11  -1   4     3812.73     3690.65    271.76 o 
  12  -1   4     1812.69     1864.09     82.99 o 
  13  -1   4     1019.60     1063.18     62.47 o 
 -15   0   4     3396.25     3981.07    116.27 o 
 -14   0   4       11.95       24.62      7.04 o 
 -13   0   4     2485.61     2445.31     68.45 o 
 -12   0   4      685.57      683.02     27.27 o 
 -11   0   4    13538.85    12492.86    219.59 o 
 -10   0   4      622.22      610.34     27.60 o 
  -9   0   4    15426.36    13856.00    273.72 o 
  -8   0   4      917.52      815.24     23.48 o 
  -7   0   4    11270.19    10525.81    188.68 o 
  -6   0   4        9.14       53.54      8.81 o 
  -5   0   4    25587.16    25510.00    436.23 o 
  -4   0   4    10963.64    11648.26    175.50 o 
  -3   0   4     1063.96     1106.66     22.79 o 
  -2   0   4     2051.04     2161.29     36.86 o 
  -1   0   4     4372.00     4684.98     69.88 o 
   0   0   4    27505.98    28697.94    400.67 o 
   1   0   4     3551.47     3613.02     70.82 o 
   2   0   4    23117.90    24200.86    360.13 o 
   3   0   4     6650.45     6946.89    110.46 o 
   4   0   4    15722.44    16720.70    253.54 o 
   5   0   4     6580.21     6519.83    105.76 o 
   6   0   4    24572.16    24209.78    425.99 o 
   7   0   4       96.21      141.91     12.75 o 
   8   0   4     1396.31     1315.13     32.13 o 
   9   0   4        1.56       27.51      8.04 o 
  10   0   4     3987.39     3874.83    127.94 o 
  11   0   4        5.34       24.77      6.57 o 
  12   0   4     7318.71     7540.33    373.44 o 
  13   0   4      812.62      980.33     51.07 o 
 -15   1   4      562.59      651.12     31.01 o 
 -14   1   4     1937.95     2113.19     67.24 o 
 -13   1   4       40.33       62.97      8.00 o 
 -12   1   4     3637.20     3527.76     68.17 o 
 -11   1   4      807.31      770.00     20.67 o 
 -10   1   4    25261.94    22188.71    356.30 o 
  -9   1   4      673.59      670.02     19.36 o 
  -8   1   4     6133.89     5597.83    100.16 o 
  -7   1   4       93.82      136.87      9.11 o 
  -6   1   4    15044.05    14341.09    278.59 o 
  -5   1   4       12.79       46.31      5.46 o 
  -4   1   4    30583.14    31474.50    488.79 o 
  -3   1   4     7777.48     8500.41    137.86 o 
  -2   1   4    17796.61    18786.99    273.13 o 
  -1   1   4    13606.22    14585.79    183.21 o 
   0   1   4    45820.27    47056.29    681.83 o 
   1   1   4    26623.34    27590.26    525.53 o 
   2   1   4     1715.66     1719.29     30.60 o 
   3   1   4     7135.60     7347.14    108.71 o 
   4   1   4     2012.06     1996.14     39.43 o 
   5   1   4     1897.58     1862.48     40.79 o 
   6   1   4     7578.78     7509.64    153.67 o 
   7   1   4     8572.04     8012.73    137.96 o 
   8   1   4       38.04       51.40      6.10 o 
   9   1   4     3247.04     2923.41     59.47 o 
  10   1   4      489.15      486.78     15.52 o 
  11   1   4     6732.76     6541.56    252.61 o 
  12   1   4      834.06      896.05     44.68 o 
 -15   2   4     1102.97     1300.42     53.80 o 
 -14   2   4       34.88       46.51     10.03 o 
 -13   2   4     2251.97     2379.57     79.29 o 
 -12   2   4      682.59      721.97     17.58 o 
 -11   2   4     4055.95     3813.44     62.34 o 
 -10   2   4     2595.19     2296.85     40.24 o 
  -9   2   4    16004.50    14590.70    293.79 o 
  -8   2   4      811.96      750.62     20.25 o 
  -7   2   4    14431.52    13478.84    226.91 o 
  -6   2   4     2990.30     3219.91     57.12 o 
  -5   2   4     8900.69     8472.49    208.20 o 
  -4   2   4     8245.70     8880.96    140.98 o 
  -3   2   4     7924.07     8643.74    137.67 o 
  -2   2   4     8240.47     9213.35    135.49 o 
  -1   2   4     3992.00     4257.50     59.80 o 
   0   2   4      222.41      201.42      7.04 o 
   1   2   4    17962.85    18910.50    337.77 o 
   2   2   4     7246.06     7770.65    123.62 o 
   3   2   4     5438.58     5536.01     92.02 o 
   4   2   4      555.03      592.02     19.01 o 
   5   2   4     6044.46     5916.40    116.18 o 
   6   2   4     8038.07     7743.02    178.29 o 
   7   2   4      888.10      895.02     22.42 o 
   8   2   4     3717.89     3463.24     69.29 o 
   9   2   4      408.18      443.06     14.96 o 
  10   2   4     1942.59     1968.91     76.96 o 
  11   2   4       96.56      121.20      9.42 o 
  12   2   4     2352.27     2542.87     81.16 o 
 -15   3   4     3379.93     3987.90    144.09 o 
 -14   3   4     1121.39     1342.37     58.36 o 
 -13   3   4     3419.75     3375.98     76.81 o 
 -12   3   4     3041.06     3007.34     52.63 o 
 -11   3   4     1128.79     1086.98     22.10 o 
 -10   3   4     2368.14     2220.10     39.00 o 
  -9   3   4     2199.61     2069.87     50.98 o 
  -8   3   4     3108.11     3047.80     63.76 o 
  -7   3   4     1687.69     1677.11     35.98 o 
  -6   3   4     1322.01     1250.47     27.65 o 
  -5   3   4     2892.48     2883.83     55.91 o 
  -4   3   4     4310.56     4209.07     67.18 o 
  -3   3   4      526.41      642.33     17.02 o 
  -2   3   4     4646.77     4587.60     78.07 o 
  -1   3   4       33.37       61.94      7.65 o 
   0   3   4    15070.03    15232.57    219.11 o 
   1   3   4     3364.08     3435.23     60.54 o 
   2   3   4     6231.77     6565.03    105.65 o 
   3   3   4     1783.92     1860.17     34.74 o 
   4   3   4       40.19       87.26     10.29 o 
   5   3   4      887.11      884.11     29.50 o 
   6   3   4       32.46       54.09      5.76 o 
   7   3   4     2622.83     2433.17     46.18 o 
   8   3   4      251.60      270.89     10.10 o 
   9   3   4     1706.10     1697.82     42.55 o 
  10   3   4       79.22      104.57      6.48 o 
  11   3   4     3590.57     3788.91    110.79 o 
 -15   4   4       33.73       51.98      9.12 o 
 -14   4   4     2614.76     2892.28     85.27 o 
 -13   4   4      997.69     1097.36     30.17 o 
 -12   4   4     1717.88     1693.77     30.22 o 
 -11   4   4      258.01      253.26      9.89 o 
 -10   4   4     9731.72     8788.04    134.12 o 
  -9   4   4     1698.11     1554.92     29.03 o 
  -8   4   4     4658.25     4365.48     95.43 o 
  -7   4   4     1446.23     1435.24     29.97 o 
  -6   4   4     6356.09     5923.22     91.10 o 
  -5   4   4     1247.00     1203.32     22.46 o 
  -4   4   4      309.24      421.58     13.35 o 
  -3   4   4     8625.83     8359.53    126.90 o 
  -2   4   4       55.01      102.61      7.12 o 
  -1   4   4     5032.08     5011.51     96.29 o 
   0   4   4       29.33       57.27      6.22 o 
   1   4   4     7717.01     7603.94    134.03 o 
   2   4   4     1855.69     1727.46     39.13 o 
   3   4   4     1896.03     2079.88     54.10 o 
   4   4   4      303.56      280.43     14.01 o 
   5   4   4      563.95      582.95     19.99 o 
   6   4   4     4348.06     4255.08     79.67 o 
   7   4   4      138.89      153.50      7.61 o 
   8   4   4     2201.54     2156.86     52.82 o 
   9   4   4       55.20       65.20      5.40 o 
  10   4   4     2499.65     2640.21     60.12 o 
 -14   5   4      477.51      604.21     46.96 o 
 -13   5   4     2226.12     2512.62     50.49 o 
 -12   5   4      311.05      320.76      9.35 o 
 -11   5   4     7033.96     6532.71    100.61 o 
 -10   5   4     1765.75     1741.24     31.78 o 
  -9   5   4     3991.30     3537.52     58.25 o 
  -8   5   4     2978.73     2752.17     46.75 o 
  -7   5   4     2216.59     2000.57     44.67 o 
  -6   5   4     5887.92     5270.20     77.48 o 
  -5   5   4      629.59      629.57     14.81 o 
  -4   5   4    10107.79     9193.37    128.61 o 
  -3   5   4     1958.11     1958.23     41.25 o 
  -2   5   4     3970.93     3528.72     74.27 o 
  -1   5   4      291.43      292.42     29.79 o 
   0   5   4    10633.92    10110.98    190.13 o 
   1   5   4      209.42      219.26     11.36 o 
   2   5   4     6176.09     6049.78    159.55 o 
   3   5   4       25.45       48.89      8.45 o 
   4   5   4     4087.55     3975.89     76.36 o 
   5   5   4       91.00      113.56      9.35 o 
   6   5   4     4454.79     4393.11     81.21 o 
   7   5   4     5736.06     5629.36    115.82 o 
   8   5   4     1391.73     1393.74     35.65 o 
   9   5   4     2529.45     2721.22     62.61 o 
  10   5   4      828.89      875.46     32.83 o 
 -14   6   4     3355.94     4080.72    100.08 o 
 -13   6   4      436.01      490.67     15.72 o 
 -12   6   4     6678.94     6738.25    109.51 o 
 -11   6   4      613.97      658.78     15.62 o 
 -10   6   4     4642.22     4338.92     73.71 o 
  -9   6   4     2875.41     2638.05     44.88 o 
  -8   6   4     1081.92      983.82     20.47 o 
  -7   6   4     2944.27     2599.75     38.03 o 
  -6   6   4      439.33      454.54     12.94 o 
  -5   6   4     5706.26     5297.95     92.62 o 
  -4   6   4     3934.57     3811.64     78.46 o 
  -3   6   4    15471.50    14622.97    422.42 o 
  -2   6   4     3793.04     3592.96     82.81 o 
  -1   6   4    21969.47    19438.19    542.68 o 
   0   6   4      459.07      453.70     33.09 o 
   1   6   4    15859.08    15092.20    238.14 o 
   2   6   4        3.42       18.71      5.61 o 
   3   6   4     7465.24     7134.25    121.99 o 
   4   6   4      417.58      427.56     15.18 o 
   5   6   4     2073.75     1967.07     54.63 o 
   6   6   4      846.04      859.52     51.07 o 
   7   6   4     4605.13     4544.81    118.03 o 
   8   6   4     1403.64     1412.09     40.11 o 
   9   6   4     3173.15     3333.13    115.82 o 
 -14   7   4        0.04        8.21      4.56 o 
 -13   7   4     3740.12     4251.99    104.61 o 
 -12   7   4      566.95      589.36     16.01 o 
 -11   7   4     2620.19     2646.36     46.26 o 
 -10   7   4      856.54      839.82     18.57 o 
  -9   7   4     9603.93     8958.78    144.94 o 
  -8   7   4     1330.16     1256.45     21.62 o 
  -7   7   4     4555.64     4266.10     58.54 o 
  -6   7   4     9320.29     8372.65    109.29 o 
  -5   7   4     5265.84     4847.95     78.45 o 
  -4   7   4     7645.82     6959.69    121.11 o 
  -3   7   4     3045.34     2905.41     47.47 o 
  -2   7   4    16819.98    15481.18    271.24 o 
  -1   7   4      347.67      377.60     26.67 o 
   0   7   4     3129.74     3056.76     59.45 o 
   1   7   4     2547.99     2568.89     50.78 o 
   2   7   4     2012.59     1907.38     51.92 o 
   3   7   4        3.62       31.53      9.37 o 
   4   7   4     4787.83     4341.45    332.40 o 
   5   7   4      311.12      285.44     20.06 o 
   7   7   4      491.39      485.15     22.80 o 
 -13   8   4      246.48      309.69     19.61 o 
 -12   8   4     4014.14     4598.19    129.78 o 
 -11   8   4      229.52      245.13      8.22 o 
 -10   8   4     1750.40     1756.77     32.48 o 
  -9   8   4      385.18      380.67      9.84 o 
  -8   8   4     4203.80     3880.76     55.57 o 
  -7   8   4     3978.70     3864.55     55.50 o 
  -6   8   4     5919.98     5354.49     82.19 o 
  -5   8   4      681.17      643.59     18.10 o 
  -4   8   4     4411.69     4195.07     75.53 o 
  -3   8   4     3084.11     2908.31     51.36 o 
  -2   8   4     2517.73     2407.23     47.09 o 
  -1   8   4     3010.47     2871.53     48.20 o 
   0   8   4      823.05      807.33     25.83 o 
   1   8   4     1955.54     1897.77     33.28 o 
   2   8   4      841.05      824.74     19.08 o 
   3   8   4     2814.68     2822.07     70.87 o 
   4   8   4       94.67      109.59      7.89 o 
   5   8   4     2445.75     2327.17     57.39 o 
   6   8   4      502.62      511.60     20.97 o 
 -12   9   4       38.16       60.51      5.45 o 
 -11   9   4     1554.60     1778.05     37.82 o 
 -10   9   4       24.78       35.02      4.45 o 
  -9   9   4     2133.23     2087.71     33.32 o 
  -8   9   4      126.29      144.25      5.88 o 
  -7   9   4     6244.68     5859.13     95.02 o 
  -6   9   4       79.94       77.22      5.26 o 
  -5   9   4     2357.70     2194.96     53.06 o 
  -4   9   4      146.40      142.01      7.83 o 
  -3   9   4     1931.92     1984.90     55.18 o 
  -2   9   4       34.23       52.32      5.56 o 
  -1   9   4     2012.05     1946.69     35.36 o 
   0   9   4     3502.90     3509.56     59.38 o 
   1   9   4       12.25       25.63      3.58 o 
   2   9   4     4705.92     4593.80    109.45 o 
   3   9   4       42.18       54.73      5.23 o 
   4   9   4     2343.70     2281.67     83.90 o 
 -10  10   4      953.72     1133.57     30.31 o 
  -9  10   4      723.54      817.67     19.65 o 
  -8  10   4     3767.07     4120.55    100.20 o 
  -7  10   4      255.29      257.58     11.92 o 
  -6  10   4     2929.16     3034.49     63.61 o 
  -5  10   4      436.90      441.66     15.34 o 
  -4  10   4      305.36      346.65     15.06 o 
  -3  10   4      367.88      337.48     11.64 o 
  -2  10   4      377.03      399.42     12.49 o 
  -1  10   4     1153.22     1096.29     24.86 o 
   0  10   4       75.55      108.31     10.05 o 
   1  10   4      605.92      591.85     29.18 o 
   2  10   4      722.59      670.27     30.09 o 
  -9  11   4     2501.97     2730.87    227.07 o 
  -8  11   4      574.40      658.65     20.15 o 
  -7  11   4     3493.87     3861.99     78.01 o 
  -6  11   4        6.58       19.08      6.89 o 
  -5  11   4     2681.93     2820.35     70.15 o 
  -4  11   4        6.99       19.77      3.29 o 
  -3  11   4     1798.17     1852.05     49.85 o 
  -2  11   4      112.12      118.30      5.33 o 
  -1  11   4     3132.76     3155.82     60.39 o 
   0  11   4     1474.20     1465.48     55.63 o 
  -2 -15   5      855.34      849.92     28.27 o 
  -1 -15   5     1554.71     1463.66     48.33 o 
   0 -15   5     1562.67     1574.91     51.98 o 
   1 -15   5      799.15      786.09     29.18 o 
   3 -15   5      262.52      310.19     40.13 o 
   4 -15   5     2003.70     2108.86     59.86 o 
   5 -15   5      397.78      449.03     12.11 o 
   6 -15   5     2323.76     2407.49     47.89 o 
   7 -15   5      140.41      161.42      7.74 o 
  -5 -14   5      255.38      301.85     15.50 o 
  -4 -14   5     1948.21     1988.93     77.51 o 
  -3 -14   5      944.08      947.11     30.55 o 
  -2 -14   5     3211.82     3226.85     79.08 o 
  -1 -14   5     1301.69     1252.84     38.44 o 
   0 -14   5      535.02      515.69     18.37 o 
   1 -14   5      117.83      135.88     14.59 o 
   2 -14   5     1363.15     1460.93     98.95 o 
   3 -14   5     1058.43     1197.69     30.81 o 
   4 -14   5      646.92      716.23     18.95 o 
   5 -14   5     3223.48     3378.73     60.44 o 
   6 -14   5      209.74      277.47     12.77 o 
   7 -14   5     5160.81     5356.84     91.70 o 
   8 -14   5       33.57       55.39     10.03 o 
   9 -14   5     3715.47     4143.31     96.72 o 
  -7 -13   5     4401.17     4281.54    158.68 o 
  -6 -13   5       48.56       54.05      3.50 o 
  -5 -13   5     4190.08     4013.82     80.12 o 
  -4 -13   5       22.63       40.44      4.16 o 
  -3 -13   5     8090.67     8125.78    152.60 o 
  -2 -13   5       69.22       76.55      4.71 o 
  -1 -13   5     5712.39     5683.35    120.27 o 
   0 -13   5      237.97      257.75     14.79 o 
   1 -13   5     3328.33     3400.11     81.99 o 
   2 -13   5     1802.30     1844.83     37.87 o 
   3 -13   5     3146.62     3087.16     48.73 o 
   4 -13   5     3797.84     3844.88     59.26 o 
   5 -13   5     1708.94     1726.84     35.10 o 
   6 -13   5     2511.74     2579.16     48.20 o 
   7 -13   5     2613.57     2697.90     49.66 o 
   8 -13   5     3835.56     3916.33     68.65 o 
   9 -13   5     1116.06     1198.06     27.79 o 
  10 -13   5     3132.66     3518.20     82.86 o 
  -8 -12   5     2799.40     2711.52     54.65 o 
  -7 -12   5      477.61      463.06     13.28 o 
  -6 -12   5     6170.86     5865.20    105.55 o 
  -5 -12   5        4.08       16.60      2.70 o 
  -4 -12   5     5556.64     5629.25     88.64 o 
  -3 -12   5      405.33      415.64     11.94 o 
  -2 -12   5    12208.20    12341.58    211.44 o 
  -1 -12   5       53.47       74.71     15.89 o 
   0 -12   5     8439.47     8557.39    233.97 o 
   1 -12   5     1728.14     1789.14     38.89 o 
   2 -12   5     5941.60     5794.30     96.87 o 
   3 -12   5     2471.44     2397.80     39.64 o 
   4 -12   5     4912.78     4812.97     73.88 o 
   5 -12   5     3347.46     3150.58     62.92 o 
   6 -12   5     2035.14     1983.33     45.79 o 
   7 -12   5     1399.58     1371.23     28.72 o 
   8 -12   5     4644.11     4736.97     82.96 o 
   9 -12   5      545.57      591.78     17.33 o 
  10 -12   5     1477.57     1605.75     35.47 o 
  11 -12   5     1225.39     1361.52     49.24 o 
  -9 -11   5      902.63      870.22     20.02 o 
  -8 -11   5     3413.13     3263.01     66.89 o 
  -7 -11   5     4546.52     4445.74     81.69 o 
  -6 -11   5      869.91      813.22     19.97 o 
  -5 -11   5     7113.61     7080.27    111.04 o 
  -4 -11   5     1111.69     1122.56     22.43 o 
  -3 -11   5     6804.19     6943.24    123.30 o 
  -2 -11   5       28.37       33.89      5.15 o 
  -1 -11   5     6557.16     6742.80    116.88 o 
   0 -11   5      149.52      156.08      6.66 o 
   1 -11   5      799.07      818.46     18.67 o 
   2 -11   5       24.94       48.85      5.69 o 
   3 -11   5     8662.47     8326.22    149.41 o 
   4 -11   5     3697.91     3487.87     56.90 o 
   5 -11   5     5267.49     4901.72     82.40 o 
   6 -11   5     3117.46     2780.44     61.34 o 
   7 -11   5     4039.36     3869.36     70.23 o 
   8 -11   5     4043.50     3839.66     69.07 o 
   9 -11   5     2193.51     2286.40     50.55 o 
  10 -11   5     2502.92     2669.88     56.64 o 
  11 -11   5      374.22      451.41     22.80 o 
 -10 -10   5     1441.64     1398.32     32.38 o 
  -9 -10   5     1644.92     1595.03     45.66 o 
  -8 -10   5     2626.62     2439.85     58.36 o 
  -7 -10   5     2051.98     1935.21     48.87 o 
  -6 -10   5     4028.70     3888.35     73.53 o 
  -5 -10   5      414.14      402.54     13.28 o 
  -4 -10   5       48.91       88.56      9.19 o 
  -3 -10   5      494.07      504.82     14.39 o 
  -2 -10   5     3632.17     3726.90     84.37 o 
  -1 -10   5        2.23       41.80     13.08 o 
   0 -10   5     3362.65     3492.34     76.34 o 
   1 -10   5     1018.66      996.66     23.06 o 
   2 -10   5    10096.29    10127.87    176.66 o 
   3 -10   5     1381.33     1265.25     27.43 o 
   4 -10   5     5654.81     5038.55    126.20 o 
   5 -10   5     3983.03     3503.49     68.93 o 
   6 -10   5      240.18      226.64     11.07 o 
   7 -10   5      918.72      860.54     28.56 o 
   8 -10   5     1970.79     1938.37     37.84 o 
   9 -10   5     1915.27     1892.82     43.58 o 
  10 -10   5       95.22      108.95      9.61 o 
  11 -10   5     4332.25     4923.55    164.15 o 
 -11  -9   5     1047.37     1078.48     33.67 o 
 -10  -9   5      767.79      804.70     20.97 o 
  -9  -9   5       58.82       70.69      7.14 o 
  -8  -9   5     5096.58     4954.88     98.19 o 
  -7  -9   5      549.84      584.56     17.36 o 
  -6  -9   5     3184.38     3102.72     52.18 o 
  -5  -9   5     2033.27     2066.87     36.89 o 
  -4  -9   5      129.32      156.13     10.93 o 
  -3  -9   5     1550.29     1767.06     76.15 o 
  -2  -9   5       49.56       82.78     15.25 o 
  -1  -9   5     9690.99     9977.44    173.33 o 
   0  -9   5     3067.27     3278.40     54.39 o 
   1  -9   5     7675.88     7780.09    111.69 o 
   2  -9   5      434.27      472.13     12.53 o 
   3  -9   5     9493.80     9268.74    147.70 o 
   4  -9   5      642.15      639.32     20.30 o 
   5  -9   5     6261.41     5817.99    123.40 o 
   6  -9   5     1957.37     1842.48     34.54 o 
   7  -9   5      426.02      371.07     12.64 o 
   8  -9   5     2298.58     2200.35     42.05 o 
   9  -9   5     1621.92     1641.03     48.80 o 
  10  -9   5     7462.60     7958.47    262.64 o 
 -12  -8   5        3.33       10.54      2.85 o 
 -11  -8   5     3471.26     3427.45     73.37 o 
 -10  -8   5       69.37       80.02      9.48 o 
  -9  -8   5     2644.26     2625.51     55.89 o 
  -8  -8   5       89.25      109.58      9.74 o 
  -7  -8   5     7118.14     6798.50    116.76 o 
  -6  -8   5     2886.37     2735.91     45.41 o 
  -5  -8   5       86.20      111.80      9.67 o 
  -4  -8   5     1643.16     1645.42     44.55 o 
  -3  -8   5     2344.88     2311.43     47.41 o 
  -2  -8   5    17176.46    18012.50    346.93 o 
  -1  -8   5      342.84      434.74     16.31 o 
   0  -8   5    18086.16    19024.73    281.80 o 
   1  -8   5      172.82      293.49      9.89 o 
   2  -8   5      791.44      731.87     17.33 o 
   3  -8   5     2385.59     2282.64     43.87 o 
   4  -8   5    10750.93    10090.62    192.56 o 
   5  -8   5      189.73      212.85     11.82 o 
   6  -8   5     4967.59     4632.74    116.17 o 
   7  -8   5      203.28      201.42      9.15 o 
   8  -8   5     5330.21     4828.39    124.23 o 
   9  -8   5     3061.56     3171.72    113.99 o 
  10  -8   5     4647.74     4809.55    164.15 o 
 -13  -7   5      409.08      440.68     13.76 o 
 -12  -7   5    10294.11    10598.28    226.81 o 
 -11  -7   5       15.64       31.22      5.13 o 
 -10  -7   5     5268.04     5044.87    139.99 o 
  -9  -7   5      326.06      341.10     10.59 o 
  -8  -7   5     7035.46     7037.44    130.09 o 
  -7  -7   5     1801.67     1894.36     38.73 o 
  -6  -7   5     3669.16     3660.98     81.44 o 
  -5  -7   5     3056.62     3238.13     68.04 o 
  -4  -7   5     3280.57     3475.94     79.39 o 
  -3  -7   5       58.50      105.14      6.24 o 
  -2  -7   5    19340.38    19583.82    317.73 o 
  -1  -7   5    18336.11    18600.67    404.65 o 
   0  -7   5     6527.21     7005.29    126.36 o 
   1  -7   5    13808.90    14310.70    228.66 o 
   2  -7   5     2708.09     2633.23     54.21 o 
   3  -7   5    17357.43    17539.32    304.94 o 
   4  -7   5     1199.40     1222.97     30.00 o 
   5  -7   5     9249.70     8620.02    140.38 o 
   6  -7   5       19.17       47.34     10.51 o 
   7  -7   5      795.61      826.92     30.60 o 
   8  -7   5      451.29      448.50     24.16 o 
   9  -7   5     8170.51     8108.03    269.02 o 
 -13  -6   5     5504.69     5888.72    134.85 o 
 -12  -6   5        7.19       25.84      4.27 o 
 -11  -6   5     6091.67     6076.71    100.56 o 
 -10  -6   5       44.68       77.06      5.99 o 
  -9  -6   5     5001.70     4837.62     73.34 o 
  -8  -6   5     3212.18     3054.61     63.57 o 
  -7  -6   5    18873.80    18325.80    346.63 o 
  -6  -6   5     3098.24     3189.63     57.27 o 
  -5  -6   5    17242.89    17860.54    294.06 o 
  -4  -6   5     8107.42     8105.06    138.24 o 
  -3  -6   5    25782.64    26451.17    395.60 o 
  -2  -6   5    10192.88    10357.75    188.49 o 
  -1  -6   5    27456.83    29085.33    464.38 o 
   0  -6   5     9139.99     9403.84    144.61 o 
   1  -6   5     1279.99     1365.94     33.01 o 
   2  -6   5     1543.89     1632.26     34.13 o 
   3  -6   5    15618.16    16231.70    265.52 o 
   4  -6   5    11917.85    12283.13    203.55 o 
   5  -6   5     2352.21     2415.60     64.98 o 
   6  -6   5     9010.52     8645.80    166.11 o 
   7  -6   5       84.22      149.54     20.89 o 
   8  -6   5     5029.41     4629.29     95.10 o 
   9  -6   5       28.39       51.07     12.77 o 
 -14  -5   5     2440.64     2469.62     71.43 o 
 -13  -5   5     1902.38     2042.72     47.93 o 
 -12  -5   5     7260.32     7701.68    149.13 o 
 -11  -5   5      154.62      163.58      8.36 o 
 -10  -5   5    15464.21    14744.11    224.45 o 
  -9  -5   5      675.58      658.16     20.10 o 
  -8  -5   5     5326.25     5118.07    105.48 o 
  -7  -5   5       42.56       76.86      6.65 o 
  -6  -5   5     8311.67     8206.72    140.74 o 
  -5  -5   5     2919.06     2974.31     52.50 o 
  -4  -5   5     3174.66     3129.94     53.79 o 
  -3  -5   5     5300.28     5909.36     93.04 o 
  -2  -5   5     9250.63     9468.40    127.88 o 
  -1  -5   5     6571.94     6942.73    138.07 o 
   0  -5   5    15233.52    16924.75    275.50 o 
   1  -5   5     1050.20     1133.40     25.65 o 
   2  -5   5     5382.85     5855.57    101.15 o 
   3  -5   5     6295.41     6798.08    116.21 o 
   4  -5   5     2777.24     2933.19     59.81 o 
   5  -5   5    13173.88    12920.08    256.56 o 
   6  -5   5       90.91      125.01     12.27 o 
   7  -5   5     6277.54     5976.43    156.40 o 
   8  -5   5     1113.69     1003.49     29.96 o 
   9  -5   5     7899.71     7273.77    505.21 o 
  10  -5   5      186.59      154.12     17.33 o 
 -14  -4   5     1443.55     1578.69     49.08 o 
 -13  -4   5      622.12      657.70     18.09 o 
 -12  -4   5     2850.38     2968.78     57.90 o 
 -11  -4   5     4309.18     4205.02     75.54 o 
 -10  -4   5     2733.56     2728.52     52.71 o 
  -9  -4   5     1169.08     1096.73     24.29 o 
  -8  -4   5      589.49      636.93     17.93 o 
  -7  -4   5     3144.02     2936.77     52.90 o 
  -6  -4   5     1394.32     1454.34     29.57 o 
  -5  -4   5     4899.01     4760.88     73.48 o 
  -4  -4   5     3896.65     4425.06     84.64 o 
  -3  -4   5     6638.44     6821.96    106.18 o 
  -2  -4   5       45.76       95.53      5.33 o 
  -1  -4   5    22499.14    23932.44    375.31 o 
   0  -4   5     3630.33     3926.44     86.97 o 
   1  -4   5     7004.28     8076.64    136.24 o 
   2  -4   5     5267.18     5981.53    116.04 o 
   3  -4   5     1923.49     2192.92     59.44 o 
   4  -4   5    12750.28    13248.56    252.65 o 
   5  -4   5      833.91      952.08     30.32 o 
   6  -4   5     9635.08     9336.01    190.16 o 
   7  -4   5     1095.60     1085.64     37.81 o 
   8  -4   5     6992.89     6221.09    129.08 o 
   9  -4   5      501.55      443.32     23.00 o 
  10  -4   5     8181.51     7273.61    275.40 o 
  11  -4   5      496.38      463.26     29.18 o 
  12  -4   5     2635.59     2601.76    104.87 o 
 -15  -3   5     1347.50     1603.21     47.99 o 
 -14  -3   5      235.55      273.13     14.90 o 
 -13  -3   5     1839.62     1889.33     57.92 o 
 -12  -3   5      876.22      911.62     22.90 o 
 -11  -3   5      524.67      522.62     15.88 o 
 -10  -3   5      134.20      157.55     10.13 o 
  -9  -3   5     1009.14     1113.71     36.85 o 
  -8  -3   5     1289.06     1246.78     31.19 o 
  -7  -3   5     3781.09     4038.34     76.02 o 
  -6  -3   5    11205.48    10819.48    167.90 o 
  -5  -3   5     2347.42     2751.03     52.01 o 
  -4  -3   5    12019.99    12342.12    219.67 o 
  -3  -3   5      314.63      395.40      9.98 o 
  -2  -3   5    12701.42    13298.94    167.92 o 
  -1  -3   5    11574.23    12627.87    180.14 o 
   0  -3   5     2442.71     2809.91     62.84 o 
   1  -3   5     1800.48     1879.47     38.86 o 
   2  -3   5       53.57       97.14      6.76 o 
   3  -3   5      627.12      659.34     17.53 o 
   4  -3   5     2000.00     2073.00     45.34 o 
   5  -3   5    15550.57    15865.13    279.65 o 
   6  -3   5      931.41      968.31     31.65 o 
   7  -3   5     6138.71     5781.46    157.32 o 
   8  -3   5     1934.19     1769.21     39.36 o 
   9  -3   5     7633.57     7014.22    220.08 o 
  10  -3   5       15.40       26.63      7.00 o 
  11  -3   5     4091.55     4079.73    176.00 o 
  12  -3   5     1045.93     1195.85     41.14 o 
 -15  -2   5      126.09      154.71     10.28 o 
 -14  -2   5     2630.96     2896.62    127.67 o 
 -13  -2   5       93.34      104.63      8.09 o 
 -12  -2   5     3464.64     3556.07     79.30 o 
 -11  -2   5     1851.10     1750.62     36.78 o 
 -10  -2   5      238.77      269.94     11.83 o 
  -9  -2   5     5983.80     5699.91    134.39 o 
  -8  -2   5      887.66      942.81     26.80 o 
  -7  -2   5     8591.93     8506.29    146.74 o 
  -6  -2   5      265.10      327.87     12.32 o 
  -5  -2   5    11380.24    12012.17    197.67 o 
  -4  -2   5      277.25      360.28     18.99 o 
  -3  -2   5     8609.19     9458.76    142.85 o 
  -2  -2   5      624.31      640.21     14.10 o 
  -1  -2   5    27638.62    29492.81    410.64 o 
   0  -2   5     1621.65     1968.45     35.77 o 
   1  -2   5    15645.05    16632.72    251.30 o 
   2  -2   5       48.34      109.09      9.23 o 
   3  -2   5     3765.82     3590.98     61.19 o 
   4  -2   5     7593.64     7443.56    118.28 o 
   5  -2   5     4982.03     4912.65     81.87 o 
   6  -2   5     8643.02     8253.41    140.77 o 
   7  -2   5     1186.34     1211.50     43.86 o 
   8  -2   5     1636.32     1621.00     36.98 o 
   9  -2   5     2715.53     2653.84     63.31 o 
  10  -2   5     2677.12     2474.71    121.74 o 
  11  -2   5      791.29      732.68     42.41 o 
  12  -2   5     1007.70     1058.07     50.16 o 
 -15  -1   5     4362.59     4700.58    132.75 o 
 -14  -1   5      383.84      395.12     19.70 o 
 -13  -1   5     2607.21     2613.15     54.88 o 
 -12  -1   5      169.27      192.69      9.30 o 
 -11  -1   5     3775.55     3462.31     63.99 o 
 -10  -1   5     5334.61     5040.78    112.22 o 
  -9  -1   5     1091.11     1010.86     41.86 o 
  -8  -1   5     9107.98     8673.98    142.72 o 
  -7  -1   5     8190.66     7762.71    142.92 o 
  -6  -1   5    10806.62    10475.55    187.35 o 
  -5  -1   5    14015.39    15120.56    245.71 o 
  -4  -1   5    21810.86    22731.40    314.97 o 
  -3  -1   5     2111.76     2285.79     39.12 o 
  -2  -1   5    17453.66    17511.68    230.22 o 
  -1  -1   5     1825.72     2026.59     31.64 o 
   0  -1   5    22214.47    23513.30    352.17 o 
   1  -1   5     2211.92     2578.81     48.71 o 
   2  -1   5    13160.45    13621.99    222.57 o 
   3  -1   5     1081.17     1196.31     28.88 o 
   4  -1   5    10721.17    10597.12    164.53 o 
   5  -1   5     1413.03     1500.80     33.85 o 
   6  -1   5    12454.80    12086.70    200.94 o 
   7  -1   5     3027.15     3150.76     80.82 o 
   8  -1   5     2172.61     2198.69     44.32 o 
   9  -1   5     1117.05     1082.74     33.70 o 
  10  -1   5     2368.10     2296.48     80.98 o 
  11  -1   5      864.80      876.10     50.16 o 
  12  -1   5      653.13      713.80     31.46 o 
 -15   0   5      362.93      455.13     19.50 o 
 -14   0   5     5210.78     5681.83    161.90 o 
 -13   0   5      558.69      587.26     15.93 o 
 -12   0   5     3364.62     3171.92     83.19 o 
 -11   0   5      592.71      577.31     17.40 o 
 -10   0   5     8222.23     7622.83    135.42 o 
  -9   0   5    12078.65    11457.80    216.38 o 
  -8   0   5    12520.90    11474.19    185.06 o 
  -7   0   5    13759.30    12941.57    230.08 o 
  -6   0   5    15209.46    14661.77    257.89 o 
  -5   0   5     5327.01     5233.01     81.45 o 
  -4   0   5    14813.64    15666.02    229.82 o 
  -3   0   5     4545.29     4310.07     68.48 o 
  -2   0   5     4325.81     4565.55     61.47 o 
  -1   0   5     9971.33     9913.20    121.48 o 
   0   0   5       43.31      113.95      5.91 o 
   1   0   5    19534.58    20263.31    282.65 o 
   2   0   5        7.89       19.00      3.39 o 
   3   0   5    10614.51    10594.31    164.90 o 
   4   0   5      236.09      268.27     11.89 o 
   5   0   5    14488.44    13876.74    213.54 o 
   6   0   5       12.84       60.12     13.69 o 
   7   0   5     7840.71     7405.01    128.64 o 
   8   0   5     1824.00     1696.81     38.29 o 
   9   0   5     2593.36     2526.69     52.42 o 
  10   0   5      565.79      610.32     22.94 o 
  11   0   5     1046.10     1091.71     76.15 o 
  12   0   5     1068.08     1056.80     35.26 o 
 -15   1   5     3954.80     4685.53    167.80 o 
 -14   1   5      176.55      204.08     14.46 o 
 -13   1   5     4613.81     4616.62     86.01 o 
 -12   1   5       30.10       49.09      5.82 o 
 -11   1   5     6519.50     6043.44     89.81 o 
 -10   1   5      562.07      483.69     12.68 o 
  -9   1   5    18008.81    16128.33    323.62 o 
  -8   1   5    12079.67    11208.53    191.31 o 
  -7   1   5     8605.91     8256.97    143.21 o 
  -6   1   5     6573.64     6591.40    131.43 o 
  -5   1   5     5017.27     5103.20     84.72 o 
  -4   1   5     3377.47     3493.58     57.61 o 
  -3   1   5     6497.62     6991.84    113.17 o 
  -2   1   5     6724.25     6940.74     99.53 o 
  -1   1   5      346.03      321.11     12.61 o 
   0   1   5     7704.10     7895.86    127.76 o 
   1   1   5     1831.09     2004.64     37.51 o 
   2   1   5    37985.11    38646.93    557.95 o 
   3   1   5      182.40      172.40     11.65 o 
   4   1   5    15613.58    15379.89    219.99 o 
   5   1   5      217.44      260.28     16.82 o 
   6   1   5     1308.69     1263.56     29.01 o 
   7   1   5       13.24       35.41      5.09 o 
   8   1   5     2375.46     2239.29     47.87 o 
   9   1   5      747.43      791.15     22.01 o 
  10   1   5      608.24      625.84     21.44 o 
  11   1   5     1360.71     1350.33     44.88 o 
  12   1   5      746.50      741.39     25.17 o 
 -15   2   5      624.11      756.00     34.65 o 
 -14   2   5     3964.87     4321.67    159.59 o 
 -13   2   5       80.75      101.26      5.55 o 
 -12   2   5     1454.33     1432.81     28.24 o 
 -11   2   5      632.02      588.46     15.06 o 
 -10   2   5     1958.01     1728.28     32.26 o 
  -9   2   5      157.49      176.74     11.66 o 
  -8   2   5     4793.31     4358.65     81.26 o 
  -7   2   5     1116.88     1196.41     28.19 o 
  -6   2   5     6406.76     6067.77    104.65 o 
  -5   2   5     1076.01     1107.05     25.50 o 
  -4   2   5    16672.28    17374.01    269.69 o 
  -3   2   5     5443.65     5400.18     90.73 o 
  -2   2   5      556.76      702.03     16.96 o 
  -1   2   5     9191.51     9444.86    159.70 o 
   0   2   5     2225.45     2501.07     44.16 o 
   1   2   5     6031.37     6104.36     97.46 o 
   2   2   5       17.92       55.90      7.42 o 
   3   2   5    12947.94    12848.64    199.75 o 
   4   2   5      437.35      478.34     15.09 o 
   5   2   5     4977.91     4783.81    100.50 o 
   6   2   5      438.51      487.01     13.66 o 
   7   2   5     3401.73     3239.07     59.16 o 
   8   2   5     1630.54     1598.95     38.36 o 
   9   2   5     1523.70     1541.90     39.14 o 
  10   2   5     3266.73     3441.60     78.32 o 
  11   2   5     1308.74     1311.63     42.03 o 
 -15   3   5       84.93      133.14     12.77 o 
 -14   3   5      233.10      297.10     27.81 o 
 -13   3   5     2441.16     2534.91     59.58 o 
 -12   3   5       16.18       46.62      4.36 o 
 -11   3   5     4448.40     4120.87     66.34 o 
 -10   3   5      960.62      876.70     19.24 o 
  -9   3   5     4280.88     3938.66     65.05 o 
  -8   3   5       98.89      138.85     10.12 o 
  -7   3   5     1816.87     1683.76     37.23 o 
  -6   3   5      192.36      253.44     10.29 o 
  -5   3   5     1650.22     1646.24     28.84 o 
  -4   3   5     4478.06     4589.89     78.36 o 
  -3   3   5     3074.94     3062.53     60.47 o 
  -2   3   5     6483.19     6342.16    123.85 o 
  -1   3   5      405.42      506.22     14.79 o 
   0   3   5     5185.38     5180.98    103.79 o 
   1   3   5      508.78      530.93     17.28 o 
   2   3   5    15409.60    14815.65    245.16 o 
   3   3   5      457.34      517.85     18.17 o 
   4   3   5     2878.09     2704.32     75.28 o 
   5   3   5      132.61      137.49      7.54 o 
   6   3   5     2675.25     2582.84     48.78 o 
   7   3   5      361.62      357.50     11.73 o 
   8   3   5      921.29      942.91     26.56 o 
   9   3   5     3521.00     3552.98     81.25 o 
  10   3   5     1121.40     1211.32     29.74 o 
 -15   4   5     1393.90     1781.92     68.40 o 
 -14   4   5     2706.83     2990.75    101.22 o 
 -13   4   5       22.01       33.51      4.99 o 
 -12   4   5     2734.77     2616.28     48.12 o 
 -11   4   5      129.50      135.10      6.76 o 
 -10   4   5     6448.79     5947.45     93.49 o 
  -9   4   5     1011.34      975.22     20.81 o 
  -8   4   5    12622.84    11499.86    173.94 o 
  -7   4   5       13.07       33.99      6.39 o 
  -6   4   5     1284.68     1193.94     23.43 o 
  -5   4   5     1051.24     1093.38     21.83 o 
  -4   4   5     5088.60     4799.46     74.95 o 
  -3   4   5     4934.19     4795.13     89.45 o 
  -2   4   5     4219.83     4186.65     86.66 o 
  -1   4   5     2042.40     1897.18     45.48 o 
   0   4   5     6730.00     6586.47    129.29 o 
   1   4   5     2304.72     2239.70     64.67 o 
   2   4   5     6127.77     5966.92    132.22 o 
   3   4   5     5116.66     5112.13     89.55 o 
   4   4   5     1920.86     1901.41     43.05 o 
   5   4   5     4291.06     4156.40     91.40 o 
   6   4   5       37.75       65.86      9.78 o 
   7   4   5     2099.96     2125.99     47.84 o 
   8   4   5       69.82      105.82      9.23 o 
   9   4   5     2104.12     2275.25     52.89 o 
 -14   5   5     1977.41     2272.05    110.80 o 
 -13   5   5     8084.68     8866.09    191.67 o 
 -12   5   5      283.72      318.71      9.63 o 
 -11   5   5     2498.75     2447.25     41.93 o 
 -10   5   5     1152.56     1128.61     24.95 o 
  -9   5   5     3719.29     3457.36     57.49 o 
  -8   5   5       12.60       32.38      5.17 o 
  -7   5   5     8259.63     7294.36    105.52 o 
  -6   5   5      808.94      788.84     20.62 o 
  -5   5   5     6044.33     5570.41     97.60 o 
  -4   5   5      144.46      169.35     10.79 o 
  -3   5   5    17363.11    16271.79    452.97 o 
  -2   5   5     7665.38     7151.36    175.96 o 
  -1   5   5     3722.10     3478.51    122.47 o 
   0   5   5     1438.16     1291.90     60.89 o 
   1   5   5    10508.06    10020.47    164.59 o 
   2   5   5     1057.15     1143.21     26.67 o 
   3   5   5     4987.68     4685.54    108.85 o 
   4   5   5     1965.96     1916.53     95.30 o 
   5   5   5      927.21      904.49     36.33 o 
   6   5   5     1526.65     1560.95     36.94 o 
   7   5   5     2868.96     2892.00     67.83 o 
   8   5   5     6943.48     7139.01    156.66 o 
   9   5   5        2.09        3.65      2.74 o 
 -14   6   5     1268.44     1527.13     49.24 o 
 -13   6   5     5461.48     6182.85    150.27 o 
 -12   6   5     2929.33     3110.65     53.23 o 
 -11   6   5     3297.54     3387.52     58.36 o 
 -10   6   5     4510.48     4408.46     70.30 o 
  -9   6   5     2735.95     2567.86     44.14 o 
  -8   6   5    19227.79    17332.32    240.10 o 
  -7   6   5      388.08      371.13      9.49 o 
  -6   6   5     6353.89     5741.53     77.28 o 
  -5   6   5      238.58      265.30      9.53 o 
  -4   6   5     7026.56     6719.21    109.02 o 
  -3   6   5      270.79      297.98     12.55 o 
  -2   6   5    12710.46    12060.53    212.64 o 
  -1   6   5     2382.99     2330.27     41.26 o 
   0   6   5     6041.44     5754.92     90.95 o 
   1   6   5      331.51      372.31     12.06 o 
   2   6   5     8993.56     8842.98    154.12 o 
   3   6   5     3790.31     3700.18    112.95 o 
   4   6   5     2926.92     2623.64    140.44 o 
   6   6   5      807.84      855.40     41.95 o 
   7   6   5     2231.94     2262.51     82.07 o 
 -13   7   5     2250.23     2704.66     89.37 o 
 -12   7   5     1886.91     2070.49     60.31 o 
 -11   7   5      936.75      958.76     19.76 o 
 -10   7   5     2457.77     2421.41     43.27 o 
  -9   7   5     3320.98     3259.26     52.21 o 
  -8   7   5     1030.91     1034.91     18.00 o 
  -7   7   5     8939.61     8302.03    108.37 o 
  -6   7   5      185.68      195.56      8.12 o 
  -5   7   5     3464.91     3297.03     61.68 o 
  -4   7   5     1342.43     1308.07     31.40 o 
  -3   7   5    11518.79    10997.69    209.81 o 
  -2   7   5      281.04      263.25     10.53 o 
  -1   7   5     5261.05     5105.50     81.00 o 
   0   7   5      114.47      125.99      7.99 o 
   1   7   5     3188.47     3155.72     59.98 o 
   2   7   5      519.66      538.44     12.47 o 
   3   7   5     4756.99     4432.47     95.49 o 
   4   7   5      387.57      403.99     20.06 o 
 -12   8   5     1092.34     1241.79     34.46 o 
 -11   8   5      714.48      807.30     17.74 o 
 -10   8   5      165.96      162.21      7.90 o 
  -9   8   5     1886.95     1882.19     32.77 o 
  -8   8   5      989.80     1040.00     20.57 o 
  -7   8   5       36.85       65.17      8.76 o 
  -6   8   5     6213.22     5940.61    111.87 o 
  -5   8   5      354.80      314.84     11.69 o 
  -4   8   5     6289.78     5866.57    146.18 o 
  -3   8   5      772.22      753.86     24.17 o 
  -2   8   5     5326.46     5086.38     86.40 o 
  -1   8   5      310.20      328.15      9.62 o 
   0   8   5      455.48      483.14     15.48 o 
   1   8   5      369.55      375.50      9.98 o 
   2   8   5     2242.19     2147.83     54.91 o 
   3   8   5     1470.89     1468.50     38.29 o 
   4   8   5     1756.20     1684.35     56.54 o 
   5   8   5      931.68      934.73     32.83 o 
 -11   9   5      169.95      212.06      7.64 o 
 -10   9   5      386.09      429.70     12.37 o 
  -9   9   5      142.16      184.58      8.53 o 
  -8   9   5      644.28      683.97     18.72 o 
  -7   9   5     5064.93     5019.50    139.02 o 
  -6   9   5       38.37       58.36     10.03 o 
  -5   9   5     2093.50     2102.04     57.22 o 
  -4   9   5      220.05      245.85     13.11 o 
  -3   9   5     2932.60     2869.61     59.01 o 
  -2   9   5      544.06      550.98     15.92 o 
  -1   9   5      666.38      688.31     17.93 o 
   0   9   5       52.19       59.59      3.59 o 
   1   9   5      591.27      614.05     24.62 o 
   2   9   5      718.24      707.29     19.94 o 
 -10  10   5      363.76      381.23     26.45 o 
  -9  10   5     1375.55     1529.31     44.68 o 
  -8  10   5      729.08      794.82     19.29 o 
  -7  10   5     1909.50     2124.97     44.87 o 
  -6  10   5      635.35      706.13     22.54 o 
  -5  10   5     1069.29     1091.36     31.52 o 
  -4  10   5      870.30      910.96     21.43 o 
  -3  10   5     1449.38     1467.55     31.41 o 
  -2  10   5     2534.83     2578.04     51.19 o 
  -1  10   5       87.82      119.84     14.49 o 
   0  10   5     1503.46     1443.60     55.63 o 
  -6  11   5     3840.35     4005.54    197.89 o 
  -5  11   5     1316.13     1461.15     74.32 o 
  -4  11   5     1806.02     1884.50     39.87 o 
  -3  11   5      920.41      985.80     32.83 o 
   0 -16   6     2855.91     2868.95     89.37 o 
   3 -16   6     1213.38     1229.29     46.51 o 
   4 -16   6      971.55     1035.05     39.21 o 
  -3 -15   6     2169.00     2189.56     83.90 o 
  -2 -15   6       29.20       34.03      5.02 o 
  -1 -15   6     2179.24     2198.66     91.65 o 
   0 -15   6      144.67      154.12     10.03 o 
   2 -15   6      129.45      146.81      8.69 o 
   3 -15   6     3122.24     3392.21    192.42 o 
   4 -15   6      701.40      784.63     18.94 o 
   5 -15   6      371.53      430.32     11.93 o 
   6 -15   6     1538.43     1681.33     34.57 o 
   7 -15   6     2711.32     2977.24     70.28 o 
  -5 -14   6     1771.86     1798.34     70.22 o 
  -4 -14   6     1691.33     1812.02     72.04 o 
  -3 -14   6     3305.32     3294.58     80.38 o 
  -2 -14   6     2860.85     3106.08     67.71 o 
  -1 -14   6      192.47      212.73      9.25 o 
   0 -14   6     2169.48     2189.91     75.69 o 
   1 -14   6     1181.51     1215.07     41.14 o 
   2 -14   6     3645.27     3638.09    126.48 o 
   3 -14   6        1.01       17.32      4.60 o 
   4 -14   6     1267.52     1293.42     26.38 o 
   5 -14   6       66.28       66.71      4.86 o 
   6 -14   6     2446.08     2579.46     46.82 o 
   7 -14   6      103.30      115.91      5.24 o 
   8 -14   6     3692.78     4144.48     97.36 o 
   9 -14   6     2009.54     2311.97     55.78 o 
  -7 -13   6     1775.29     1806.55     71.13 o 
  -6 -13   6     2502.19     2421.62     60.02 o 
  -5 -13   6      871.30      826.65     35.57 o 
  -4 -13   6     7173.39     7194.55    122.70 o 
  -3 -13   6     2558.26     2555.50     46.81 o 
  -2 -13   6     3985.23     4014.33     71.05 o 
  -1 -13   6     1078.46     1082.98     38.55 o 
   0 -13   6     1879.55     1996.16     54.08 o 
   1 -13   6     1631.56     1600.06     35.01 o 
   2 -13   6     1968.77     2078.26     38.93 o 
   3 -13   6     6248.91     6088.36    108.97 o 
   4 -13   6        1.96       34.10     13.13 o 
   5 -13   6     2367.13     2232.97     39.06 o 
   6 -13   6      939.98      956.16     21.44 o 
   7 -13   6     3499.66     3726.88     66.14 o 
   8 -13   6       13.61       23.51      4.15 o 
   9 -13   6     2202.33     2526.91     62.22 o 
  10 -13   6       65.66      105.78      9.12 o 
  -8 -12   6       37.63       56.58      7.30 o 
  -7 -12   6     4645.45     4252.31     85.26 o 
  -6 -12   6      570.48      580.29     14.65 o 
  -5 -12   6     2599.81     2614.75     48.60 o 
  -4 -12   6      619.18      634.87     15.70 o 
  -3 -12   6     6056.45     6300.83    110.58 o 
  -2 -12   6     2240.17     2395.97     45.80 o 
  -1 -12   6     1118.72     1236.02     26.30 o 
   0 -12   6     1593.37     1649.62     36.54 o 
   1 -12   6     3773.84     3839.55     68.15 o 
   2 -12   6     5866.92     5748.15     86.44 o 
   3 -12   6      700.76      661.73     16.09 o 
   4 -12   6     7556.83     7225.52    129.29 o 
   5 -12   6      244.87      237.11      9.62 o 
   6 -12   6     5001.12     4698.05     83.74 o 
   7 -12   6      420.62      430.28     12.49 o 
   8 -12   6     2793.91     2798.96     59.62 o 
   9 -12   6       51.05       63.52     10.89 o 
  10 -12   6      917.55      987.70     27.73 o 
  -9 -11   6       27.78       33.28      5.05 o 
  -8 -11   6     3573.43     3485.05     71.14 o 
  -7 -11   6      109.58      111.83      7.63 o 
  -6 -11   6     2031.05     2008.64     34.78 o 
  -5 -11   6      407.11      427.21     12.86 o 
  -4 -11   6     7901.17     8085.31    157.69 o 
  -3 -11   6     4718.10     4872.92     96.62 o 
  -2 -11   6     7171.01     7292.78    153.67 o 
  -1 -11   6     6493.78     6732.80    155.52 o 
   0 -11   6     2171.17     2242.02     35.49 o 
   1 -11   6     2201.30     2151.44     39.02 o 
   2 -11   6      509.88      517.65     13.01 o 
   3 -11   6     4951.99     4496.69     65.64 o 
   4 -11   6       21.81       42.85      9.30 o 
   5 -11   6     3633.24     3410.78     59.56 o 
   6 -11   6       37.77       69.78      7.37 o 
   7 -11   6     6720.27     6299.60    109.67 o 
   8 -11   6      516.90      530.15     17.13 o 
   9 -11   6     5153.49     5251.63    105.74 o 
  10 -11   6     1873.42     2087.42     75.69 o 
  11 -11   6     2841.42     3153.48    105.78 o 
 -11 -10   6     1026.16      986.72     37.39 o 
 -10 -10   6       37.51       51.81      5.45 o 
  -9 -10   6     3746.06     3795.66    100.01 o 
  -8 -10   6      478.67      488.17     16.81 o 
  -7 -10   6     6359.12     6113.77    136.69 o 
  -6 -10   6        7.35       12.35      3.64 o 
  -5 -10   6     4639.46     4719.19    106.51 o 
  -4 -10   6      263.69      316.67     11.42 o 
  -3 -10   6      829.12      883.52     20.77 o 
  -2 -10   6     1491.59     1624.05     48.02 o 
  -1 -10   6     1333.72     1460.43     36.78 o 
   0 -10   6     1077.26     1178.28     30.80 o 
   1 -10   6     3084.38     3155.53     58.20 o 
   2 -10   6     7173.91     6868.80    127.27 o 
   3 -10   6     4735.70     4643.78    101.06 o 
   4 -10   6    12836.92    11244.24    238.19 o 
   5 -10   6       60.14      109.99      9.00 o 
   6 -10   6     8240.25     7517.36    122.10 o 
   7 -10   6      284.52      262.34     13.95 o 
   8 -10   6     5825.46     5641.78    114.33 o 
   9 -10   6      177.10      181.17     12.20 o 
  10 -10   6     2715.65     2950.11    103.96 o 
  11 -10   6       89.98      114.90     11.86 o 
 -11  -9   6      108.52      119.57      9.91 o 
 -10  -9   6     2043.36     1958.58     41.99 o 
  -9  -9   6       15.31       42.49     10.01 o 
  -8  -9   6     6450.64     6273.64    121.95 o 
  -7  -9   6      543.63      509.14     15.90 o 
  -6  -9   6     9176.21     8709.95    149.06 o 
  -5  -9   6       75.40       88.94      6.32 o 
  -4  -9   6     2365.03     2642.08    122.20 o 
  -3  -9   6      729.59      781.08     27.40 o 
  -2  -9   6     7484.77     8312.89    147.10 o 
  -1  -9   6     4513.78     4810.01     88.57 o 
   0  -9   6      671.06      733.70     18.07 o 
   1  -9   6     7185.33     7387.47    113.21 o 
   2  -9   6     8712.08     8559.53    129.74 o 
   3  -9   6     6319.01     6200.40    113.96 o 
   4  -9   6     6490.34     6105.64    128.94 o 
   5  -9   6     6301.76     5904.11    143.42 o 
   6  -9   6      170.74      169.93     17.52 o 
   7  -9   6     3864.98     3616.31     61.99 o 
   8  -9   6      340.83      335.93     17.01 o 
   9  -9   6     4262.91     4311.64    148.65 o 
  10  -9   6      131.77      162.32     15.50 o 
 -12  -8   6     1353.50     1328.45     39.21 o 
 -11  -8   6     2244.26     2296.26     85.27 o 
 -10  -8   6      516.09      525.30     17.90 o 
  -9  -8   6     4177.06     4110.58     83.35 o 
  -8  -8   6     3994.94     3925.18     75.46 o 
  -7  -8   6     6059.13     5918.94     94.75 o 
  -6  -8   6     1492.16     1441.32     29.87 o 
  -5  -8   6     2215.03     2199.65     57.57 o 
  -4  -8   6     2258.44     2338.68     51.49 o 
  -3  -8   6     3568.85     3556.61     71.05 o 
  -2  -8   6        3.04       15.72      4.62 o 
  -1  -8   6     8932.08     9303.20    166.56 o 
   0  -8   6     9792.32    10604.04    148.72 o 
   1  -8   6    13424.55    13804.33    203.08 o 
   2  -8   6     1657.11     1597.01     33.18 o 
   3  -8   6     5788.89     5470.65     93.09 o 
   4  -8   6      478.19      484.82     14.96 o 
   5  -8   6     5606.67     5233.13    104.22 o 
   6  -8   6       90.36      127.89     12.68 o 
   7  -8   6     5609.52     5276.58     89.77 o 
   8  -8   6     4166.82     3880.19     90.33 o 
   9  -8   6     1748.92     1786.48     70.22 o 
  10  -8   6     5376.41     5563.73    186.04 o 
 -13  -7   6     1661.69     1732.19     60.73 o 
 -12  -7   6      748.60      792.49     23.00 o 
 -11  -7   6     8398.85     8627.23    228.50 o 
 -10  -7   6     2877.75     2978.43     87.64 o 
  -9  -7   6    10137.89     9871.79    217.53 o 
  -8  -7   6     3593.30     3450.12     68.35 o 
  -7  -7   6     4718.09     4745.63     97.54 o 
  -6  -7   6     8765.87     8901.86    197.94 o 
  -5  -7   6     2701.81     2747.83     63.19 o 
  -4  -7   6     8150.84     8460.16    158.25 o 
  -3  -7   6      863.58      963.46     28.00 o 
  -2  -7   6     2686.49     2781.27     53.92 o 
  -1  -7   6     1810.98     2000.71     39.82 o 
   0  -7   6    18361.01    19626.82    294.81 o 
   1  -7   6      144.73      178.73      8.15 o 
   2  -7   6    24271.90    25390.92    410.97 o 
   3  -7   6      487.29      556.29     17.91 o 
   4  -7   6    11509.28    10618.79    182.87 o 
   5  -7   6      966.38     1016.71     25.49 o 
   6  -7   6     3106.81     2802.83     75.60 o 
   7  -7   6     1639.79     1574.11     32.64 o 
   8  -7   6       98.22      123.76     11.08 o 
   9  -7   6      920.06      897.90     31.42 o 
 -14  -6   6     3253.34     3323.10    117.64 o 
 -13  -6   6      622.11      602.60     17.36 o 
 -12  -6   6     5518.87     5561.52    110.10 o 
 -11  -6   6     2043.25     2152.93     40.16 o 
 -10  -6   6     7577.50     7533.67    118.61 o 
  -9  -6   6     2005.05     2126.93     39.22 o 
  -8  -6   6     5223.28     5282.45     95.69 o 
  -7  -6   6      168.96      218.31     12.77 o 
  -6  -6   6     8665.19     8883.27    166.03 o 
  -5  -6   6     7828.84     7955.09    137.24 o 
  -4  -6   6     3095.79     3302.78     67.76 o 
  -3  -6   6    21593.75    22404.53    361.59 o 
  -2  -6   6      277.71      286.48      9.85 o 
  -1  -6   6    24571.58    26015.28    386.87 o 
   0  -6   6     2499.57     2987.66     51.41 o 
   1  -6   6    21638.95    23239.98    347.24 o 
   2  -6   6      195.61      231.48     10.58 o 
   3  -6   6     2426.96     2405.03     47.42 o 
   4  -6   6     1258.87     1468.23     39.49 o 
   5  -6   6     5724.26     5694.04     97.40 o 
   6  -6   6     1248.50     1313.28     49.89 o 
   7  -6   6     1489.10     1492.65     65.70 o 
   8  -6   6      706.22      678.47     18.38 o 
   9  -6   6      889.99      926.54     61.56 o 
  10  -6   6     1804.45     1672.49     74.78 o 
  11  -6   6     1842.75     1705.32     72.95 o 
 -14  -5   6      145.68      159.12      6.24 o 
 -13  -5   6     1967.77     2105.53     50.08 o 
 -12  -5   6      172.67      200.70      9.72 o 
 -11  -5   6     5390.17     5335.16     90.21 o 
 -10  -5   6      955.28     1003.56     23.64 o 
  -9  -5   6     4557.38     4237.03     70.83 o 
  -8  -5   6     2340.19     2343.27     54.45 o 
  -7  -5   6     2239.51     2272.85     43.67 o 
  -6  -5   6      938.14      953.92     22.45 o 
  -5  -5   6     5422.40     5733.98    109.30 o 
  -4  -5   6     6486.06     6363.26    110.16 o 
  -3  -5   6       21.59       51.61      8.49 o 
  -2  -5   6    13101.55    14059.23    214.66 o 
  -1  -5   6     1924.92     2148.21     45.27 o 
   0  -5   6    13870.93    14663.32    221.83 o 
   1  -5   6      579.53      710.69     16.93 o 
   2  -5   6     7658.94     8350.34    145.92 o 
   3  -5   6      707.53      863.02     28.66 o 
   4  -5   6     7670.92     7773.88    143.50 o 
   5  -5   6     5254.12     5409.06    104.13 o 
   6  -5   6     6537.19     6325.65    135.10 o 
   7  -5   6     5577.35     5436.07    151.28 o 
   8  -5   6     6467.97     6011.52    106.05 o 
   9  -5   6     3434.04     3191.78    131.32 o 
  10  -5   6     4640.42     4402.83    173.27 o 
  11  -5   6     4791.67     4666.38    179.65 o 
 -14  -4   6     2055.76     2110.33     56.34 o 
 -13  -4   6      245.78      270.85     10.38 o 
 -12  -4   6     2817.20     2867.53     56.13 o 
 -11  -4   6      132.91      150.60      7.89 o 
 -10  -4   6     5668.56     5319.71     86.85 o 
  -9  -4   6      680.69      626.76     16.36 o 
  -8  -4   6     1496.76     1468.08     33.04 o 
  -7  -4   6     2052.90     2090.21     40.39 o 
  -6  -4   6     7277.94     7683.46    122.69 o 
  -5  -4   6    15804.18    15942.92    260.87 o 
  -4  -4   6      361.03      495.96     14.58 o 
  -3  -4   6     7366.14     7624.23    118.24 o 
  -2  -4   6       43.88       98.57      4.81 o 
  -1  -4   6     9987.04    10756.38    177.90 o 
   0  -4   6     2727.61     2943.36     74.37 o 
   1  -4   6    17081.51    18679.77    304.64 o 
   2  -4   6        3.08       39.22      5.98 o 
   3  -4   6    13260.33    14505.30    257.42 o 
   4  -4   6      278.44      350.22     14.74 o 
   5  -4   6    12625.35    12679.42    227.39 o 
   6  -4   6     6762.05     6560.12    170.47 o 
   7  -4   6     3420.72     3124.64    111.93 o 
   8  -4   6     6822.20     6340.42    132.09 o 
   9  -4   6     3257.93     2850.47    103.96 o 
  10  -4   6     2258.33     2109.31     90.28 o 
  11  -4   6     4153.38     4079.09    158.68 o 
  12  -4   6     1715.22     1750.92     72.04 o 
 -15  -3   6     2087.63     2231.34    104.87 o 
 -14  -3   6       28.46       35.12      3.78 o 
 -13  -3   6      856.41      927.50     26.72 o 
 -12  -3   6      602.17      647.25     19.40 o 
 -11  -3   6     5975.64     5759.13    100.45 o 
 -10  -3   6     2122.03     1918.51     39.95 o 
  -9  -3   6      775.25      796.88     31.99 o 
  -8  -3   6     1938.38     1912.61     39.91 o 
  -7  -3   6     2446.35     2605.06     45.38 o 
  -6  -3   6      133.67      164.39      8.24 o 
  -5  -3   6    18193.05    18385.91    277.83 o 
  -4  -3   6     8338.44     8657.50    144.88 o 
  -3  -3   6     3225.60     3191.51     48.99 o 
  -2  -3   6     9082.41     9639.78    130.15 o 
  -1  -3   6    11178.49    12009.11    182.23 o 
   0  -3   6    16152.75    17040.46    251.22 o 
   1  -3   6       27.16       44.35      4.62 o 
   2  -3   6    11588.48    11889.88    212.95 o 
   3  -3   6      662.35      678.78     21.22 o 
   4  -3   6     3717.96     3882.51     78.41 o 
   5  -3   6      584.98      675.57     22.13 o 
   6  -3   6     9697.86     9353.44    185.08 o 
   7  -3   6     1445.65     1303.43     34.08 o 
   8  -3   6     6768.15     6132.31    160.58 o 
   9  -3   6       51.16       72.89     14.20 o 
  10  -3   6     8021.91     7466.24    217.89 o 
  11  -3   6      649.12      664.04     27.13 o 
  12  -3   6     3179.90     3274.96    129.04 o 
 -15  -2   6      485.11      474.60     19.06 o 
 -14  -2   6     2641.26     2884.77    160.50 o 
 -13  -2   6      935.07      915.07     67.03 o 
 -12  -2   6     1007.32     1024.49     25.10 o 
 -11  -2   6     2912.87     2735.72     52.81 o 
 -10  -2   6    11126.44    10257.98    153.62 o 
  -9  -2   6      342.52      307.54     19.54 o 
  -8  -2   6     5868.01     5502.83     95.08 o 
  -7  -2   6       83.09      106.16      6.53 o 
  -6  -2   6    11539.52    11252.04    183.30 o 
  -5  -2   6     6531.77     6924.99    118.22 o 
  -4  -2   6    16951.79    17906.68    308.24 o 
  -3  -2   6    12018.69    13005.30    173.00 o 
  -2  -2   6     2872.83     3021.55     44.60 o 
  -1  -2   6      226.77      290.12      8.08 o 
   0  -2   6    14226.01    15023.95    271.82 o 
   1  -2   6     9950.22    10788.18    164.00 o 
   2  -2   6     2236.50     2349.56     43.39 o 
   3  -2   6     4398.17     4355.54     73.60 o 
   4  -2   6     4290.10     4454.23     99.34 o 
   5  -2   6     5576.92     5379.62    105.10 o 
   6  -2   6     2780.42     2863.75     74.35 o 
   7  -2   6    12113.82    11059.74    203.64 o 
   8  -2   6      694.34      704.75     20.02 o 
   9  -2   6      991.58     1002.93     28.13 o 
  10  -2   6      602.51      621.60     27.17 o 
  11  -2   6     1577.29     1559.04     51.89 o 
  12  -2   6      297.86      306.79     14.01 o 
 -15  -1   6     5671.75     6398.23    177.02 o 
 -14  -1   6     2641.47     2748.82     83.04 o 
 -13  -1   6     2345.76     2240.15     61.80 o 
 -12  -1   6     2608.23     2512.20     53.97 o 
 -11  -1   6     2734.80     2641.80     47.27 o 
 -10  -1   6     1304.90     1177.09     22.53 o 
  -9  -1   6    12427.98    11505.34    218.16 o 
  -8  -1   6        4.28       21.33      5.34 o 
  -7  -1   6     6924.66     6454.19    100.00 o 
  -6  -1   6      682.27      714.44     18.41 o 
  -5  -1   6    36625.12    36301.73    615.09 o 
  -4  -1   6      122.38      195.64      8.26 o 
  -3  -1   6    23599.96    24235.28    316.89 o 
  -2  -1   6      525.19      620.08     12.63 o 
  -1  -1   6     6828.32     6747.66     88.99 o 
   0  -1   6      214.05      253.83      9.56 o 
   1  -1   6    14432.39    14728.50    207.57 o 
   2  -1   6     7824.48     8124.81    118.84 o 
   3  -1   6       77.40      168.98     11.96 o 
   4  -1   6     3165.60     3116.25     57.02 o 
   5  -1   6     6984.28     6749.47    120.42 o 
   6  -1   6     6281.01     6121.98    127.39 o 
   7  -1   6      575.91      565.29     16.79 o 
   8  -1   6     1529.27     1557.53     38.61 o 
   9  -1   6       38.91       67.60     12.07 o 
  10  -1   6      470.20      507.33     15.43 o 
  11  -1   6      151.52      168.49     11.39 o 
  12  -1   6      728.02      764.71     28.73 o 
 -15   0   6     6307.73     7346.19    202.87 o 
 -14   0   6     2800.63     3047.02     91.15 o 
 -13   0   6     2244.92     2148.24     55.24 o 
 -12   0   6     3073.87     2890.74     50.48 o 
 -11   0   6     3173.02     2936.85     47.54 o 
 -10   0   6     6389.71     5973.79     95.59 o 
  -9   0   6     1541.53     1438.84     52.26 o 
  -8   0   6    10855.10    10062.72    164.23 o 
  -7   0   6      546.00      494.33     15.26 o 
  -6   0   6    10743.66    10635.76    173.68 o 
  -5   0   6     3602.11     3658.37     65.24 o 
  -4   0   6    23303.02    23998.42    349.83 o 
  -3   0   6     1440.85     1670.00     28.85 o 
  -2   0   6     6340.01     6235.86     90.81 o 
  -1   0   6      198.71      268.85     13.61 o 
   0   0   6    20410.00    21101.82    333.07 o 
   1   0   6     9303.32     9264.13    134.36 o 
   2   0   6     2180.11     2340.49     48.74 o 
   3   0   6     4791.81     4736.01     77.58 o 
   4   0   6     2100.54     2072.20     42.25 o 
   5   0   6      853.94      905.21     29.98 o 
   6   0   6     3820.71     3585.88     72.67 o 
   7   0   6     2553.62     2437.41     52.34 o 
   8   0   6      544.38      561.29     18.08 o 
   9   0   6     1084.83     1095.05     30.02 o 
  10   0   6      345.88      363.66     12.25 o 
  11   0   6     2941.21     3068.98     91.97 o 
 -15   1   6      534.62      657.51     31.92 o 
 -14   1   6     1429.41     1560.40     51.71 o 
 -13   1   6      885.63      841.63     20.43 o 
 -12   1   6     1690.55     1599.11     29.46 o 
 -11   1   6      574.28      573.15     14.04 o 
 -10   1   6     5307.88     4846.40     81.98 o 
  -9   1   6    17427.84    15638.26    240.58 o 
  -8   1   6      402.40      412.74     17.29 o 
  -7   1   6     7529.46     7174.17    115.63 o 
  -6   1   6      290.49      289.83     10.26 o 
  -5   1   6    17937.60    17698.98    257.31 o 
  -4   1   6     3365.14     3491.95     62.09 o 
  -3   1   6     3572.58     3605.42     63.89 o 
  -2   1   6     1305.34     1438.53     30.24 o 
  -1   1   6     2129.91     2359.51     49.84 o 
   0   1   6       13.74       46.53      5.21 o 
   1   1   6    10415.92    10119.01    154.09 o 
   2   1   6     4187.95     4021.16     64.46 o 
   3   1   6     3848.66     3826.06     77.68 o 
   4   1   6     5039.30     5010.86    117.19 o 
   5   1   6     6534.17     6164.87    109.20 o 
   6   1   6     9912.50     9454.28    147.84 o 
   7   1   6      993.64      968.16     26.73 o 
   8   1   6     3417.81     3433.17     73.21 o 
   9   1   6       19.83       22.80      4.06 o 
  10   1   6     1123.35     1219.31     30.36 o 
  11   1   6      110.32      131.87      8.31 o 
 -15   2   6     1648.09     1932.39     74.78 o 
 -14   2   6      905.29      974.41     30.12 o 
 -13   2   6      479.55      496.74     14.81 o 
 -12   2   6      236.07      282.04     13.77 o 
 -11   2   6     1996.25     1963.37     35.36 o 
 -10   2   6     4042.27     3732.04     61.74 o 
  -9   2   6      176.55      232.68     10.67 o 
  -8   2   6     1913.06     1726.69     44.80 o 
  -7   2   6       19.70       60.07      8.12 o 
  -6   2   6     5150.83     5037.78     84.54 o 
  -5   2   6     3757.82     3696.14     56.67 o 
  -4   2   6    11933.77    11661.83    185.94 o 
  -3   2   6      492.34      476.49     16.55 o 
  -2   2   6     6839.50     7030.39    122.58 o 
  -1   2   6       89.32       83.47      6.06 o 
   0   2   6    11359.21    11402.51    213.73 o 
   1   2   6     9826.39     9985.34    153.32 o 
   2   2   6     6345.25     6132.91     99.06 o 
   3   2   6     9181.47     8891.22    158.91 o 
   4   2   6     3257.61     3198.46     58.63 o 
   5   2   6     2677.57     2610.36     46.66 o 
   6   2   6     7315.24     7027.73    125.48 o 
   7   2   6     6763.67     6410.37    115.72 o 
   8   2   6      329.51      348.75     16.24 o 
   9   2   6     1695.47     1774.87     43.02 o 
  10   2   6       94.31      112.61      5.48 o 
 -15   3   6        0.93       24.62      7.30 o 
 -14   3   6     1148.38     1217.21     35.58 o 
 -13   3   6      655.68      709.76     15.63 o 
 -12   3   6     1496.91     1559.75     33.99 o 
 -11   3   6     2938.23     2849.48     48.33 o 
 -10   3   6     4328.35     4082.35     66.62 o 
  -9   3   6     4581.67     4234.20     69.20 o 
  -8   3   6     1895.63     1767.56     30.71 o 
  -7   3   6     3156.34     2951.62     61.01 o 
  -6   3   6     1966.23     1833.09     35.71 o 
  -5   3   6     6451.46     6319.11     99.94 o 
  -4   3   6      386.69      361.94     17.18 o 
  -3   3   6    12035.92    11743.27    219.99 o 
  -2   3   6     1311.33     1416.37     37.37 o 
  -1   3   6     4263.92     4251.65     88.39 o 
   0   3   6     1020.36      984.84     28.77 o 
   1   3   6     7564.28     7656.90    189.02 o 
   2   3   6     2628.99     2720.02     67.94 o 
   3   3   6     4823.69     4830.41     92.20 o 
   4   3   6     1445.15     1444.38     29.81 o 
   5   3   6     5071.38     5012.73    104.58 o 
   6   3   6       25.91       43.34      4.80 o 
   7   3   6     2214.33     2247.20     54.89 o 
   8   3   6     1704.60     1805.92     44.16 o 
   9   3   6      142.28      151.86      7.63 o 
 -14   4   6       91.76      131.56      9.58 o 
 -13   4   6     2054.65     2320.32     62.42 o 
 -12   4   6     1973.38     1971.98     36.47 o 
 -11   4   6     3501.60     3386.54     55.86 o 
 -10   4   6      739.00      708.44     16.87 o 
  -9   4   6     9104.28     8485.93    130.75 o 
  -8   4   6     3964.25     3636.22     56.18 o 
  -7   4   6     8666.68     7654.36    110.72 o 
  -6   4   6     1051.35      974.05     24.11 o 
  -5   4   6     2955.80     2690.16     52.38 o 
  -4   4   6     8009.54     7626.38    187.83 o 
  -3   4   6      220.19      248.10     16.44 o 
  -2   4   6     7536.31     7565.20    186.37 o 
  -1   4   6      398.01      410.16     32.42 o 
   0   4   6     3387.87     3298.90     89.86 o 
   1   4   6     4807.93     4718.77     82.43 o 
   2   4   6     9821.21     9538.92    171.18 o 
   3   4   6      177.87      215.52     16.32 o 
   4   4   6     3171.43     3117.14    114.07 o 
   5   4   6        4.06       18.40      4.66 o 
   6   4   6     2843.99     3038.13     72.09 o 
   7   4   6     1272.05     1332.72     34.29 o 
   8   4   6      427.38      460.50     14.17 o 
   9   4   6      576.04      660.24     25.53 o 
 -14   5   6     5670.76     6543.52    156.73 o 
 -13   5   6      234.70      262.09     10.82 o 
 -12   5   6     8579.28     8849.55    209.46 o 
 -11   5   6       16.84       44.93     10.24 o 
 -10   5   6     9427.77     9000.39    136.88 o 
  -9   5   6      346.03      349.98     10.16 o 
  -8   5   6     9160.08     8388.95    120.51 o 
  -7   5   6      465.35      493.65     12.78 o 
  -6   5   6      999.74      908.45     20.43 o 
  -5   5   6      508.95      542.11     30.72 o 
  -4   5   6    10409.34    10013.39    159.44 o 
  -3   5   6     4400.19     4267.18     72.45 o 
  -2   5   6     3354.55     3321.66     73.33 o 
  -1   5   6     5737.83     5422.01     86.65 o 
   0   5   6     3116.00     3153.83     58.83 o 
   1   5   6    12733.82    12716.24    252.69 o 
   2   5   6      477.82      489.35     16.39 o 
   3   5   6     2315.75     2272.53     56.23 o 
   4   5   6        0.16       29.07     11.40 o 
   6   5   6      282.00      297.40     13.76 o 
   7   5   6      866.86      944.06     50.61 o 
 -13   6   6     5915.12     6709.68    210.66 o 
 -12   6   6      337.67      373.70     10.37 o 
 -11   6   6     4447.71     4631.75     76.80 o 
 -10   6   6     1067.93     1017.43     21.54 o 
  -9   6   6     9493.73     9097.26    129.06 o 
  -8   6   6       33.15       40.22      3.76 o 
  -7   6   6     5260.73     4867.10     71.20 o 
  -6   6   6     2266.30     2160.28     38.99 o 
  -5   6   6     2244.22     2214.13     48.46 o 
  -4   6   6     2962.41     2868.81     50.03 o 
  -3   6   6     2389.87     2276.02     58.05 o 
  -2   6   6     2924.79     2818.11     48.16 o 
  -1   6   6     4526.40     4477.30     72.36 o 
   0   6   6     2336.74     2331.07     51.91 o 
   1   6   6     1376.71     1424.27     29.44 o 
   2   6   6     1002.27     1051.84     34.69 o 
   3   6   6      435.64      467.82     47.42 o 
 -13   7   6      788.80      929.33     26.06 o 
 -12   7   6     2924.42     3302.70     95.94 o 
 -11   7   6      138.73      164.85      6.98 o 
 -10   7   6     2250.57     2380.87     45.03 o 
  -9   7   6        5.88       30.06      6.57 o 
  -8   7   6     3893.75     3753.63     53.67 o 
  -7   7   6      505.59      520.76     12.83 o 
  -6   7   6     3403.48     3247.41    119.78 o 
  -5   7   6     1290.80     1278.57     48.18 o 
  -4   7   6     2439.07     2404.87     73.68 o 
  -3   7   6     1611.98     1668.90     35.80 o 
  -2   7   6     3972.70     3831.44     62.09 o 
  -1   7   6     3327.85     3320.81     54.59 o 
   0   7   6     1395.79     1434.72     26.24 o 
   1   7   6     2182.25     2126.58     37.55 o 
   2   7   6     1844.26     1854.73     45.43 o 
   3   7   6     2558.49     2432.13     80.25 o 
   4   7   6        7.48       15.50      4.56 o 
   5   7   6     3688.67     3589.38    113.08 o 
 -11   8   6     2121.09     2380.75     49.24 o 
 -10   8   6       88.63      117.75      6.40 o 
  -9   8   6      305.48      358.99     10.41 o 
  -8   8   6     1023.32     1008.63     25.20 o 
  -7   8   6     3980.25     3916.27     81.10 o 
  -6   8   6     1645.49     1743.62     66.57 o 
  -5   8   6     2710.48     2692.87    102.59 o 
  -4   8   6     1645.55     1629.14     63.84 o 
  -3   8   6     4630.29     4482.25     88.77 o 
  -2   8   6     1875.65     1829.24     39.97 o 
  -1   8   6     3172.46     3247.57     73.45 o 
   0   8   6     3081.31     3151.23     52.79 o 
   1   8   6      191.98      196.45      7.58 o 
   2   8   6     2558.29     2581.69     82.99 o 
   3   8   6       76.86       92.11      7.30 o 
 -10   9   6      283.37      341.06     15.50 o 
  -9   9   6       72.79       90.28      8.21 o 
  -8   9   6     2676.35     2899.89     71.50 o 
  -7   9   6       80.26      105.54      6.62 o 
  -6   9   6     6195.27     6629.69    192.87 o 
  -5   9   6     1029.75     1094.08     49.24 o 
  -4   9   6     3687.06     3600.27     71.15 o 
  -3   9   6      559.62      572.68     21.28 o 
  -2   9   6     1715.31     1676.54     35.12 o 
  -1   9   6     1231.51     1239.70     26.06 o 
   0   9   6      356.66      340.89     12.20 o 
  -7  10   6     3212.63     3570.57     88.00 o 
  -6  10   6      107.24      115.15      7.30 o 
  -5  10   6     2074.15     2220.87     71.65 o 
  -4  10   6      398.15      432.21     16.11 o 
  -3  10   6     3555.09     3545.60     67.31 o 
  -2  10   6      146.18      153.21      9.12 o 
  -1 -16   7     3071.15     2991.15     92.11 o 
   0 -16   7     2818.57     2894.49     90.28 o 
   1 -16   7     3118.84     3114.26     97.58 o 
   3 -16   7      217.41      235.28     12.77 o 
   4 -16   7     2341.31     2411.16     84.81 o 
  -4 -15   7     1811.32     1923.27     73.87 o 
  -3 -15   7      458.84      468.89     13.32 o 
  -2 -15   7     2078.09     2100.19     52.13 o 
  -1 -15   7      425.51      461.30     14.90 o 
   0 -15   7     1838.91     1843.16     47.31 o 
   1 -15   7      254.75      252.61     16.41 o 
   2 -15   7     2811.54     2964.63    107.15 o 
   3 -15   7      254.50      279.59     11.92 o 
   4 -15   7     1544.40     1693.59     35.77 o 
   5 -15   7     1903.94     2118.14     43.15 o 
   6 -15   7      587.98      630.17     18.70 o 
   7 -15   7     2505.94     2863.92     67.70 o 
  -6 -14   7      331.96      321.91     16.41 o 
  -5 -14   7     1180.69     1102.53     46.51 o 
  -4 -14   7       87.27      102.59      7.30 o 
  -3 -14   7     4077.83     4045.64     98.13 o 
  -2 -14   7      130.09      151.03      7.62 o 
  -1 -14   7     4880.50     4959.19    105.02 o 
   0 -14   7       11.06       47.42     10.94 o 
   1 -14   7     3169.28     3278.97     85.68 o 
   2 -14   7       81.39       88.62      6.62 o 
   3 -14   7     1320.57     1312.26     26.82 o 
   4 -14   7      645.73      692.02     16.35 o 
   5 -14   7      126.37      145.75      6.55 o 
   6 -14   7      606.83      600.42     14.04 o 
   7 -14   7      254.01      312.06     10.46 o 
   8 -14   7     1802.86     1932.91     48.04 o 
   9 -14   7       98.68      110.34      8.21 o 
  -8 -13   7     1217.16     1141.74     36.48 o 
  -7 -13   7     1040.85     1083.38     45.60 o 
  -6 -13   7     2748.93     2678.33     66.37 o 
  -5 -13   7      274.85      311.98      8.10 o 
  -4 -13   7     2902.54     2956.76     53.07 o 
  -3 -13   7     2112.71     2129.23     39.90 o 
  -2 -13   7     3091.05     3155.20     69.83 o 
  -1 -13   7      436.85      438.58     20.60 o 
   0 -13   7     5746.35     5814.49    111.49 o 
   1 -13   7      182.08      217.19     10.05 o 
   2 -13   7     3053.32     3004.06     52.50 o 
   3 -13   7      914.74      864.77     17.06 o 
   4 -13   7     1689.01     1670.93     28.24 o 
   5 -13   7     1484.55     1459.97     30.10 o 
   6 -13   7     1041.12      970.37     21.43 o 
   7 -13   7      898.22      909.70     19.56 o 
   8 -13   7     1302.31     1445.66     32.68 o 
   9 -13   7     1941.63     2158.65     70.68 o 
  10 -13   7     1459.59     1643.31     56.54 o 
  -9 -12   7      414.12      393.96     19.15 o 
  -8 -12   7     1911.99     1778.86     45.54 o 
  -7 -12   7     4234.74     4083.33    100.04 o 
  -6 -12   7     2041.36     2042.52     46.76 o 
  -5 -12   7     8639.14     8687.58    149.36 o 
  -4 -12   7     1038.35     1080.56     24.09 o 
  -3 -12   7     3669.80     3767.30     68.54 o 
  -2 -12   7       29.84       46.68      6.49 o 
  -1 -12   7     2995.05     3176.49     54.09 o 
   0 -12   7      206.68      267.60     17.49 o 
   1 -12   7      694.85      723.79     19.28 o 
   2 -12   7      332.71      320.61      9.44 o 
   3 -12   7     6613.89     6222.52     92.56 o 
   4 -12   7      440.73      460.77     11.43 o 
   5 -12   7     6999.45     6632.40    105.23 o 
   6 -12   7     1801.54     1807.87     35.76 o 
   7 -12   7     3906.53     3707.50     66.45 o 
   8 -12   7     3189.74     3173.06     66.24 o 
   9 -12   7     3458.47     3694.88     74.97 o 
  10 -12   7     1411.01     1598.62     57.45 o 
  -9 -11   7      133.69      180.15     24.17 o 
  -8 -11   7     3098.38     3178.54     59.52 o 
  -7 -11   7      604.71      599.82     18.70 o 
  -6 -11   7     5054.87     5166.17     92.20 o 
  -5 -11   7     1126.60     1271.80     39.59 o 
  -4 -11   7     2112.93     2143.84     45.54 o 
  -3 -11   7     8464.91     8770.30    146.99 o 
  -2 -11   7     8503.98     9051.49    264.34 o 
  -1 -11   7       77.63      112.83      5.40 o 
   0 -11   7     8564.77     8632.42    180.40 o 
   1 -11   7     2667.40     2610.04     61.09 o 
   2 -11   7     9013.01     8515.80    118.65 o 
   3 -11   7       83.96       87.11      5.18 o 
   4 -11   7    12477.38    11375.19    166.33 o 
   5 -11   7     3457.95     3164.91     53.97 o 
   6 -11   7     4758.79     4513.66     73.53 o 
   7 -11   7       89.13       92.41      5.95 o 
   8 -11   7     3638.69     3667.12     76.36 o 
   9 -11   7     1454.80     1529.97     43.62 o 
  10 -11   7     1655.89     1799.25     64.75 o 
  11 -11   7     2624.72     2886.28     95.75 o 
 -10 -10   7      657.80      649.37     21.16 o 
  -9 -10   7      353.95      335.76     14.58 o 
  -8 -10   7     2020.60     2011.53     49.77 o 
  -7 -10   7     5296.18     5303.42    154.90 o 
  -6 -10   7     5517.43     5433.20    117.43 o 
  -5 -10   7     8723.12     8934.88    211.41 o 
  -4 -10   7     4431.32     4589.52    112.92 o 
  -3 -10   7     2949.79     3138.47     86.75 o 
  -2 -10   7     7555.88     7750.34    129.73 o 
  -1 -10   7     5852.77     6102.44    126.68 o 
   0 -10   7     1240.76     1336.91     34.90 o 
   1 -10   7     6614.23     6549.88    148.45 o 
   2 -10   7       71.14       95.51     12.65 o 
   3 -10   7    15177.31    13882.91    189.58 o 
   4 -10   7      125.91      109.66     10.46 o 
   5 -10   7    15600.48    14138.51    205.08 o 
   6 -10   7      486.92      469.00     12.47 o 
   7 -10   7     3870.58     3712.29     69.31 o 
   8 -10   7       21.69       34.21      6.84 o 
   9 -10   7     2776.91     2909.08    103.05 o 
  10 -10   7     3227.30     3451.68    117.64 o 
 -12  -9   7       26.42       52.89      5.47 o 
 -11  -9   7     3916.26     3679.81     91.89 o 
 -10  -9   7      185.53      184.35      9.39 o 
  -9  -9   7     2133.19     2088.61     51.61 o 
  -8  -9   7       21.14       40.99      6.40 o 
  -7  -9   7    12151.62    11596.12    199.87 o 
  -6  -9   7     3353.51     3365.17     68.47 o 
  -5  -9   7     1191.63     1211.43     29.36 o 
  -4  -9   7     4384.62     4715.90    309.60 o 
  -3  -9   7     2071.90     2131.75     72.16 o 
  -2  -9   7     2203.16     2431.58     69.50 o 
  -1  -9   7     2308.80     2520.75     51.02 o 
   0  -9   7     7596.91     8175.51    144.73 o 
   1  -9   7        8.08       28.19      5.61 o 
   2  -9   7     1884.23     2006.45     57.11 o 
   3  -9   7     1949.57     1832.01     46.15 o 
   4  -9   7    12132.17    11363.07    230.20 o 
   5  -9   7        0.77       42.49      7.48 o 
   6  -9   7     8666.91     7953.22    121.77 o 
   7  -9   7      178.79      201.85      8.44 o 
   8  -9   7      968.94      881.98     30.38 o 
   9  -9   7       68.30       90.06      9.12 o 
  10  -9   7     1672.14     1761.86     65.66 o 
 -12  -8   7     4023.46     4032.57    100.27 o 
 -11  -8   7      349.81      381.96     13.44 o 
 -10  -8   7     3231.86     3211.21     78.17 o 
  -9  -8   7       72.91       74.86     12.27 o 
  -8  -8   7     5603.81     5480.75    102.23 o 
  -7  -8   7      278.88      286.72     10.41 o 
  -6  -8   7    10500.08    10082.66    180.93 o 
  -5  -8   7       63.41       81.56      8.13 o 
  -4  -8   7     1750.03     1882.62     42.61 o 
  -3  -8   7     1053.35     1095.72     25.82 o 
  -2  -8   7     8560.19     8760.42    159.96 o 
  -1  -8   7      959.23     1039.94     27.68 o 
   0  -8   7     9145.58     9824.70    140.90 o 
   1  -8   7     5727.75     5894.94     91.44 o 
   2  -8   7     1231.28     1321.40     28.95 o 
   3  -8   7     6682.90     6389.23    112.93 o 
   4  -8   7      192.18      201.13     12.24 o 
   5  -8   7     4892.29     4581.54     99.57 o 
   6  -8   7      442.31      466.46     13.39 o 
   7  -8   7     1855.61     1801.68     60.72 o 
   8  -8   7      919.22      923.60     61.10 o 
   9  -8   7     2543.15     2462.92    206.10 o 
  10  -8   7      236.47      273.42     22.34 o 
 -13  -7   7     1226.38     1205.05     28.85 o 
 -12  -7   7     2880.21     2990.02     96.46 o 
 -11  -7   7     2580.48     2749.91     77.79 o 
 -10  -7   7      338.21      354.47     16.75 o 
  -9  -7   7     4424.55     4490.03    105.04 o 
  -8  -7   7     3683.24     3675.44     92.71 o 
  -7  -7   7    13885.00    13490.96    262.23 o 
  -6  -7   7       90.78       99.03     13.88 o 
  -5  -7   7    11994.06    12383.67    250.39 o 
  -4  -7   7      180.52      216.18     11.28 o 
  -3  -7   7     4394.56     4408.74    109.13 o 
  -2  -7   7      793.04      772.74     25.48 o 
  -1  -7   7     3717.91     3830.42     64.61 o 
   0  -7   7     9137.16    10097.45    155.96 o 
   1  -7   7      287.61      332.22     10.93 o 
   2  -7   7      700.79      750.87     18.49 o 
   3  -7   7     7406.61     7233.56    120.78 o 
   4  -7   7     2989.27     2960.27     55.42 o 
   5  -7   7     4826.42     4910.49    105.94 o 
   6  -7   7     1462.01     1410.60     27.97 o 
   7  -7   7      713.40      774.31     52.54 o 
   8  -7   7      582.81      543.86     23.94 o 
   9  -7   7       33.30       52.26     10.03 o 
  10  -7   7     3738.54     3261.08    130.41 o 
  11  -7   7     1443.56     1407.12     60.19 o 
 -14  -6   7      321.09      324.65     16.41 o 
 -13  -6   7     2931.82     2842.48     67.07 o 
 -12  -6   7     3350.72     3325.10     68.29 o 
 -11  -6   7      187.28      182.52      8.45 o 
 -10  -6   7     4850.74     4885.90     94.62 o 
  -9  -6   7      573.82      558.04     15.73 o 
  -8  -6   7     5473.58     5778.96    113.28 o 
  -7  -6   7      487.75      481.28     18.90 o 
  -6  -6   7    17719.79    18227.39    363.22 o 
  -5  -6   7       79.16      108.07      9.18 o 
  -4  -6   7      863.91      958.97     28.48 o 
  -3  -6   7      215.83      323.42     11.86 o 
  -2  -6   7    15374.39    15301.32    275.70 o 
  -1  -6   7     7560.82     8256.75    129.19 o 
   0  -6   7    10638.71    11435.05    175.79 o 
   1  -6   7     8621.83     9728.20    150.97 o 
   2  -6   7     4586.83     4995.67     96.27 o 
   3  -6   7     3099.30     3192.13     71.87 o 
   4  -6   7    13169.08    12993.97    220.95 o 
   5  -6   7     5499.30     5545.07    128.44 o 
   6  -6   7       20.06       26.07      7.93 o 
   7  -6   7     1658.88     1665.08     42.37 o 
   8  -6   7      419.56      440.11     14.21 o 
   9  -6   7     6890.86     6508.06    323.28 o 
  10  -6   7        0.03       21.89      8.21 o 
  11  -6   7     4539.33     4370.00    167.80 o 
 -14  -5   7      432.27      454.45     13.02 o 
 -13  -5   7     2545.10     2499.56     58.00 o 
 -12  -5   7     1674.70     1726.75     39.16 o 
 -11  -5   7     6628.21     6749.04    111.66 o 
 -10  -5   7      445.46      419.45     12.87 o 
  -9  -5   7     2448.74     2343.02     42.88 o 
  -8  -5   7      952.95      974.99     31.69 o 
  -7  -5   7     6952.81     7074.33    153.14 o 
  -6  -5   7        3.49       20.00      4.38 o 
  -5  -5   7     8606.74     8768.57    171.22 o 
  -4  -5   7     1540.25     1565.51     39.70 o 
  -3  -5   7    11249.43    11849.35    233.23 o 
  -2  -5   7       58.86      142.13      6.42 o 
  -1  -5   7    18473.16    18690.82    348.39 o 
   0  -5   7    10764.22    12002.73    184.40 o 
   1  -5   7    10287.30    11048.51    181.89 o 
   2  -5   7     7059.83     7782.12    158.44 o 
   3  -5   7    15448.00    16430.89    290.61 o 
   4  -5   7     8248.98     8346.25    154.06 o 
   5  -5   7     3442.06     3507.13     78.11 o 
   6  -5   7    10111.20     9700.88    214.56 o 
   7  -5   7      256.99      289.44     11.02 o 
   8  -5   7     3031.61     2996.79     60.63 o 
   9  -5   7     1289.39     1235.67     60.19 o 
  10  -5   7     8819.66     8225.67    309.15 o 
  11  -5   7      201.42      222.51     17.33 o 
  12  -5   7     5121.73     5132.38    190.59 o 
 -14  -4   7     1845.67     1875.15     43.09 o 
 -13  -4   7     1476.18     1567.11     35.20 o 
 -12  -4   7     2869.73     2849.50     61.21 o 
 -11  -4   7     5064.71     4754.82     77.69 o 
 -10  -4   7     5858.38     5386.08     87.62 o 
  -9  -4   7      553.21      574.43     14.82 o 
  -8  -4   7     1094.70     1086.45     28.34 o 
  -7  -4   7     2316.27     2257.06     40.95 o 
  -6  -4   7    12466.47    12115.85    173.35 o 
  -5  -4   7      114.43      114.94      7.07 o 
  -4  -4   7    28253.38    29841.46    520.32 o 
  -3  -4   7     2989.42     3144.23     68.16 o 
  -2  -4   7    14710.03    15346.38    245.45 o 
  -1  -4   7      724.59      712.76     18.91 o 
   0  -4   7     7153.93     7264.80    116.10 o 
   1  -4   7     5472.94     6195.75    106.08 o 
   2  -4   7     2111.78     2140.41     48.01 o 
   3  -4   7      407.21      484.75     17.88 o 
   4  -4   7    12606.42    12685.48    228.41 o 
   5  -4   7     4995.74     5232.34    122.96 o 
   6  -4   7     6422.78     6360.24    152.16 o 
   7  -4   7     7886.23     7343.26    120.56 o 
   8  -4   7      768.48      740.26     18.45 o 
   9  -4   7     2729.83     2744.20     64.72 o 
  10  -4   7      286.90      313.72     17.51 o 
  11  -4   7     6921.00     6439.18    241.66 o 
  12  -4   7      311.71      313.71     18.24 o 
 -15  -3   7       83.70       86.82      7.23 o 
 -14  -3   7     1768.31     1810.03     42.49 o 
 -13  -3   7       13.42       34.11      4.82 o 
 -12  -3   7     6201.81     5918.08    116.99 o 
 -11  -3   7     1545.23     1412.43     28.44 o 
 -10  -3   7     6533.36     6209.13     90.28 o 
  -9  -3   7     5368.70     5108.99     71.05 o 
  -8  -3   7      434.74      475.99     15.26 o 
  -7  -3   7     6454.86     6348.32     99.21 o 
  -6  -3   7       30.35       69.71     20.73 o 
  -5  -3   7     7005.35     7226.99    115.15 o 
  -4  -3   7      864.47      937.12     22.89 o 
  -3  -3   7     8890.65     9621.22    130.56 o 
  -2  -3   7     6205.03     6715.55     98.38 o 
  -1  -3   7    28835.80    30720.45    508.57 o 
   0  -3   7       36.27       68.48      6.11 o 
   1  -3   7    14301.38    15060.69    243.32 o 
   2  -3   7      528.19      623.50     20.59 o 
   3  -3   7     6860.67     7029.53    132.11 o 
   4  -3   7     1231.31     1264.45     33.81 o 
   5  -3   7     4406.08     4317.93    132.81 o 
   6  -3   7     5643.83     5053.08     80.07 o 
   7  -3   7     1666.76     1479.12     30.09 o 
   8  -3   7      925.94      917.67     25.40 o 
   9  -3   7     1528.08     1439.42     37.03 o 
  10  -3   7     2489.17     2377.45     75.76 o 
  11  -3   7      603.51      641.13     24.93 o 
  12  -3   7     1618.85     1605.01     63.84 o 
 -15  -2   7     5917.33     6416.50    175.49 o 
 -14  -2   7       13.57       24.27      3.70 o 
 -13  -2   7     4075.47     3932.13     79.45 o 
 -12  -2   7       42.25       75.63      6.77 o 
 -11  -2   7     4746.76     4486.82     71.71 o 
 -10  -2   7       13.26       79.25     12.64 o 
  -9  -2   7     5234.56     4829.12     67.51 o 
  -8  -2   7     1001.17     1002.03     24.73 o 
  -7  -2   7     6563.77     6275.05     98.21 o 
  -6  -2   7     4935.66     4957.12     78.76 o 
  -5  -2   7     3115.75     3058.99     60.20 o 
  -4  -2   7     4510.35     4648.36     87.78 o 
  -3  -2   7      261.75      267.17      8.29 o 
  -2  -2   7    11347.70    11945.48    160.66 o 
  -1  -2   7     3084.08     3298.54     53.21 o 
   0  -2   7     5009.87     5151.17     78.63 o 
   1  -2   7     1310.02     1450.04     27.97 o 
   2  -2   7     4438.29     4592.39     75.82 o 
   3  -2   7        6.72       27.27      6.87 o 
   4  -2   7     2442.92     2470.74     55.56 o 
   5  -2   7      748.92      712.55     28.18 o 
   6  -2   7     2607.94     2398.15     44.64 o 
   7  -2   7      335.17      340.67     13.26 o 
   8  -2   7     4070.89     3865.67    107.93 o 
   9  -2   7      461.41      505.05     19.59 o 
  10  -2   7     1283.33     1259.86     43.99 o 
  11  -2   7      764.98      858.59     30.63 o 
 -15  -1   7      724.64      790.80     27.83 o 
 -14  -1   7     7263.77     7498.74    160.87 o 
 -13  -1   7      538.12      496.55     15.21 o 
 -12  -1   7     4656.59     4378.04     80.94 o 
 -11  -1   7      925.24      867.76     18.72 o 
 -10  -1   7     3103.29     2954.86     48.30 o 
  -9  -1   7      135.53      179.44      8.17 o 
  -8  -1   7     4659.78     4412.23     81.55 o 
  -7  -1   7     1359.99     1384.76     27.71 o 
  -6  -1   7    14803.17    14499.76    213.78 o 
  -5  -1   7     9494.01     9934.02    176.94 o 
  -4  -1   7    16705.78    17539.00    258.51 o 
  -3  -1   7    10612.28    11357.44    171.15 o 
  -2  -1   7     4528.53     4752.76     80.32 o 
  -1  -1   7     2907.75     2855.01     53.26 o 
   0  -1   7     2466.38     2673.04     45.15 o 
   1  -1   7      501.87      439.79     13.21 o 
   2  -1   7      162.64      190.38      9.03 o 
   3  -1   7     1033.61     1099.66     37.06 o 
   4  -1   7      140.57      160.22     13.32 o 
   5  -1   7     5730.42     5444.82     96.35 o 
   6  -1   7      550.92      540.73     15.08 o 
   7  -1   7     3588.68     3455.38     83.04 o 
   8  -1   7      874.27      831.36     25.03 o 
   9  -1   7     1626.75     1693.81     42.22 o 
  10  -1   7      185.16      230.30     13.59 o 
  11  -1   7      174.49      193.33     10.51 o 
 -15   0   7     3611.20     4081.83    146.82 o 
 -14   0   7      922.29     1006.94     36.37 o 
 -13   0   7     4220.33     4028.64     70.35 o 
 -12   0   7      182.65      189.13      7.63 o 
 -11   0   7     4670.84     4448.12     84.87 o 
 -10   0   7      736.30      683.57     16.72 o 
  -9   0   7    10266.59     9478.31    190.24 o 
  -8   0   7     2284.74     2217.01     47.63 o 
  -7   0   7     5460.36     5321.50     88.32 o 
  -6   0   7     3833.87     3791.37     62.50 o 
  -5   0   7     7818.11     7681.07    125.90 o 
  -4   0   7     1117.41     1259.34     26.77 o 
  -3   0   7     6857.30     6795.74    123.05 o 
  -2   0   7      595.52      572.84     18.73 o 
  -1   0   7     7218.72     7615.96    137.03 o 
   0   0   7     7110.65     7464.48    135.06 o 
   1   0   7     1561.39     1609.07     35.03 o 
   2   0   7     9016.04     8756.16    135.53 o 
   3   0   7     1970.76     1981.41     39.06 o 
   4   0   7    12220.70    11660.29    244.26 o 
   5   0   7       65.16      121.77      6.44 o 
   6   0   7     4886.00     4742.48     92.57 o 
   7   0   7      147.45      167.26      9.26 o 
   8   0   7     2716.82     2814.51     67.43 o 
   9   0   7       29.92       47.74      4.88 o 
  10   0   7     1519.46     1618.93     51.89 o 
 -15   1   7      852.11     1011.34     42.86 o 
 -14   1   7     3582.20     3796.71    131.32 o 
 -13   1   7       49.57       64.96      5.63 o 
 -12   1   7      388.14      411.71     11.03 o 
 -11   1   7      602.20      577.54     15.00 o 
 -10   1   7     3495.85     3240.00     57.06 o 
  -9   1   7      748.72      753.60     15.94 o 
  -8   1   7    11360.88    10711.41    195.54 o 
  -7   1   7     2869.47     2736.65     57.05 o 
  -6   1   7     9045.96     8739.39    139.91 o 
  -5   1   7     1670.87     1584.55     30.65 o 
  -4   1   7     6264.31     5964.82     97.26 o 
  -3   1   7     7273.69     6995.26    179.54 o 
  -2   1   7     2007.64     2010.33     48.12 o 
  -1   1   7    14157.26    14159.68    244.98 o 
   0   1   7     2324.65     2518.65     54.06 o 
   1   1   7     6633.74     6639.08    125.97 o 
   2   1   7      577.48      609.70     24.16 o 
   3   1   7    13387.75    12650.49    246.96 o 
   4   1   7      475.88      455.32     15.88 o 
   5   1   7     6462.34     6103.51    117.92 o 
   6   1   7       25.15       44.74      6.27 o 
   7   1   7     9522.88     9347.21    164.93 o 
   8   1   7        2.38       10.71      3.95 o 
   9   1   7     5559.52     5855.90    129.37 o 
  10   1   7      199.05      236.47     11.55 o 
 -15   2   7      434.38      539.87     26.45 o 
 -14   2   7      847.30      939.95     36.93 o 
 -13   2   7     2817.17     2782.24     48.11 o 
 -12   2   7       27.77       49.17      4.55 o 
 -11   2   7     3830.28     3496.22     59.00 o 
 -10   2   7       52.12       59.63      5.88 o 
  -9   2   7    11136.74    10393.90    148.20 o 
  -8   2   7      888.80      854.08     18.14 o 
  -7   2   7     8385.92     8129.76    151.47 o 
  -6   2   7     1027.04      972.66     25.87 o 
  -5   2   7     6647.06     6675.13    108.65 o 
  -4   2   7     1617.45     1638.73     36.15 o 
  -3   2   7     7271.36     7069.44    138.97 o 
  -2   2   7     6702.00     6706.18    132.41 o 
  -1   2   7      597.89      607.52     20.93 o 
   0   2   7     8885.86     8719.57    212.52 o 
   1   2   7     3356.43     3429.35     93.96 o 
   2   2   7    15995.63    15520.92    255.28 o 
   3   2   7     3110.43     3024.12     58.38 o 
   4   2   7     8005.86     7867.84    143.20 o 
   5   2   7      192.78      204.76      9.18 o 
   6   2   7     5854.28     5745.92    104.29 o 
   7   2   7      220.16      254.68     11.84 o 
   8   2   7     4641.87     4902.03    109.85 o 
   9   2   7      493.54      529.30     15.16 o 
 -14   3   7     1303.62     1382.22     38.43 o 
 -13   3   7      584.63      653.28     15.50 o 
 -12   3   7     3505.67     3413.14     58.96 o 
 -11   3   7       83.98       94.18      8.91 o 
 -10   3   7     7084.62     6774.65     98.52 o 
  -9   3   7      199.59      196.12     10.64 o 
  -8   3   7    11119.27    10159.75    145.04 o 
  -7   3   7      892.16      888.47     18.59 o 
  -6   3   7     3722.16     3450.64     78.56 o 
  -5   3   7      501.73      472.36     19.61 o 
  -4   3   7     6616.77     6388.50    133.19 o 
  -3   3   7      501.21      549.45     24.88 o 
  -2   3   7     5188.84     5029.56    168.60 o 
  -1   3   7     3564.74     3610.53    129.57 o 
   0   3   7     1501.90     1521.38     32.24 o 
   1   3   7     1273.14     1339.47     29.00 o 
   2   3   7     7189.08     7300.14    123.48 o 
   3   3   7     3313.43     3307.28     71.85 o 
   4   3   7     1572.67     1641.91     39.32 o 
   5   3   7     1338.06     1392.47     30.57 o 
   6   3   7      973.65     1016.88     28.79 o 
   7   3   7     1390.77     1473.89     37.19 o 
   8   3   7        7.14       18.93      3.31 o 
 -14   4   7     2398.19     2675.95    119.46 o 
 -13   4   7     2513.61     2698.29     49.51 o 
 -12   4   7      858.31      904.50     19.22 o 
 -11   4   7      676.96      721.71     17.13 o 
 -10   4   7     2778.65     2728.26     43.47 o 
  -9   4   7     3751.52     3460.54     53.78 o 
  -8   4   7     2501.02     2357.02     38.93 o 
  -7   4   7     6745.73     6206.06     91.05 o 
  -6   4   7     1477.09     1275.84     28.13 o 
  -5   4   7     5691.79     5306.44     80.40 o 
  -4   4   7     2422.88     2336.67     42.90 o 
  -3   4   7    12036.31    11548.08    205.39 o 
  -2   4   7     1982.85     2059.17     41.88 o 
  -1   4   7     1481.53     1534.77     33.10 o 
   0   4   7     1367.54     1398.25     30.56 o 
   1   4   7     3949.31     4099.99     88.70 o 
   2   4   7       76.94      104.56      6.99 o 
   3   4   7     2400.72     2333.05     52.22 o 
   4   4   7      619.47      603.54     18.89 o 
   5   4   7      788.07      850.84     50.16 o 
   6   4   7       28.44       67.40      7.23 o 
   7   4   7      716.50      850.94     22.28 o 
 -13   5   7     3639.96     4123.13    165.97 o 
 -12   5   7     2035.34     2182.38     41.44 o 
 -11   5   7     2990.73     3141.45     54.27 o 
 -10   5   7      995.70     1010.34     21.62 o 
  -9   5   7     7955.13     7633.76    109.47 o 
  -8   5   7     5027.48     4791.91     71.29 o 
  -7   5   7      891.38      812.22     17.59 o 
  -6   5   7     2639.24     2313.66     44.57 o 
  -5   5   7      441.79      442.14     26.94 o 
  -4   5   7      873.97      887.15     27.77 o 
  -3   5   7     1395.88     1392.94     35.76 o 
  -2   5   7     3645.27     3669.34     67.68 o 
  -1   5   7        6.40       23.48      9.61 o 
   0   5   7     2371.36     2335.55     45.31 o 
   1   5   7       37.26       64.14      5.59 o 
   2   5   7     4082.58     4179.14    116.90 o 
   3   5   7     3008.15     2979.84    187.40 o 
   6   5   7       34.67       42.86      6.38 o 
 -13   6   7     1328.81     1596.23     60.19 o 
 -12   6   7     3383.41     3691.67     74.47 o 
 -11   6   7     1035.47     1152.27     27.26 o 
 -10   6   7     1486.58     1654.28     33.17 o 
  -9   6   7      615.31      642.21     15.22 o 
  -8   6   7     7281.58     6776.62    102.65 o 
  -7   6   7     1811.08     1799.44     35.39 o 
  -6   6   7       88.55      101.05      7.69 o 
  -5   6   7     1733.06     1698.59     38.47 o 
  -4   6   7      252.58      239.24     16.67 o 
  -3   6   7     4134.24     4136.99     68.90 o 
  -2   6   7      112.45      114.90      8.22 o 
  -1   6   7     6129.37     6185.38    127.77 o 
   0   6   7       67.17       81.04     10.50 o 
   1   6   7     4309.94     4409.21    147.73 o 
   2   6   7      109.61      137.70     11.86 o 
   3   6   7     2700.75     2787.79     91.19 o 
   4   6   7     2058.16     2047.30     67.48 o 
   5   6   7      551.68      519.80     20.97 o 
 -12   7   7     1653.42     2110.22     78.43 o 
 -11   7   7     1726.29     1938.32     40.80 o 
 -10   7   7     1121.34     1154.22     26.97 o 
  -9   7   7     2864.72     3073.28     62.52 o 
  -8   7   7     2434.51     2365.18     44.90 o 
  -7   7   7      703.60      681.56     23.75 o 
  -6   7   7     3100.09     3174.45    111.26 o 
  -5   7   7      584.89      596.41     30.09 o 
  -4   7   7     4599.62     4714.84     93.52 o 
  -3   7   7      161.16      180.43     10.07 o 
  -2   7   7    12175.62    12137.94    193.41 o 
  -1   7   7      340.63      399.19     11.49 o 
   0   7   7     4373.22     4435.64     81.86 o 
   1   7   7       64.47       77.11      5.45 o 
   2   7   7     3676.54     3654.78     83.15 o 
   3   7   7      208.03      227.98     11.86 o 
 -10   8   7     1013.03     1207.40     45.60 o 
  -9   8   7     1124.75     1117.12     43.77 o 
  -8   8   7     1623.46     1681.60     44.08 o 
  -7   8   7     4394.58     4492.05    109.99 o 
  -6   8   7       42.49       60.95      7.01 o 
  -5   8   7     4311.65     4245.01     83.59 o 
  -4   8   7      161.48      176.06      8.21 o 
  -3   8   7     5787.35     5802.44    110.90 o 
  -2   8   7     1099.11     1129.01     25.32 o 
  -1   8   7     4354.36     4330.09     97.86 o 
   0   8   7      209.63      231.63     12.77 o 
  -8   9   7      194.16      179.65     11.86 o 
  -7   9   7     3060.48     3172.66    130.86 o 
  -6   9   7     3257.39     3483.92    108.62 o 
  -5   9   7     1485.16     1506.64     34.21 o 
  -4   9   7     1876.29     1970.27     65.67 o 
  -3   9   7     4022.54     4021.81     76.91 o 
  -2   9   7     3559.61     3795.48    124.02 o 
  -1 -16   8     2760.99     2781.41     86.63 o 
   0 -16   8      741.58      798.86     27.36 o 
   2 -16   8      400.64      410.70     12.85 o 
   3 -16   8     5956.37     6125.48    209.75 o 
  -4 -15   8      611.72      642.92     28.27 o 
  -3 -15   8     2133.67     2139.95     52.36 o 
  -2 -15   8     3287.04     3574.54     86.50 o 
  -1 -15   8      319.02      325.58     12.05 o 
   0 -15   8     1045.26     1116.19     32.83 o 
   1 -15   8      915.49     1009.51     44.68 o 
   2 -15   8      975.00      991.94     23.80 o 
   3 -15   8       47.63       58.06      4.74 o 
   4 -15   8      998.48      944.50     19.00 o 
   5 -15   8       48.31       62.27      4.88 o 
   6 -15   8     1540.86     1636.70     40.94 o 
   7 -15   8      393.14      441.83     13.54 o 
  -6 -14   8      536.19      486.97     22.80 o 
  -5 -14   8        7.45       26.45      6.38 o 
  -4 -14   8     2731.45     2660.24     67.03 o 
  -3 -14   8     1609.04     1614.68     42.07 o 
  -2 -14   8     1248.73     1233.44     34.18 o 
  -1 -14   8     1070.27     1077.61     25.20 o 
   0 -14   8     1218.35     1315.01     58.36 o 
   1 -14   8      996.38      970.40     25.99 o 
   2 -14   8     2161.21     2246.98     43.55 o 
   3 -14   8     1570.42     1586.25     31.24 o 
   4 -14   8      126.82      149.82      6.16 o 
   5 -14   8      473.43      505.84     12.69 o 
   6 -14   8        0.84       11.23      2.98 o 
   7 -14   8     1434.00     1582.66     40.94 o 
   8 -14   8      112.59      132.52     10.49 o 
  -8 -13   8       62.20       72.04      3.71 o 
  -7 -13   8     1913.21     1799.79     51.07 o 
  -6 -13   8     1054.85      981.71     27.17 o 
  -5 -13   8     2797.18     2803.67     54.73 o 
  -4 -13   8      472.17      464.83     11.43 o 
  -3 -13   8     3985.29     4194.98     74.09 o 
  -2 -13   8      348.32      376.66     11.61 o 
  -1 -13   8     1710.66     1819.31     79.34 o 
   0 -13   8      425.72      466.23     13.49 o 
   1 -13   8     4370.01     4294.90     81.41 o 
   2 -13   8     2571.96     2543.83     45.36 o 
   3 -13   8     1497.29     1475.77     25.57 o 
   4 -13   8     7101.70     6804.66     99.46 o 
   5 -13   8      187.50      226.95     10.63 o 
   6 -13   8     1848.97     1801.19     34.64 o 
   7 -13   8        4.83       17.15      3.55 o 
   8 -13   8     5341.09     5731.29    112.55 o 
   9 -13   8       94.29      100.31      9.12 o 
  -9 -12   8      675.89      660.75     18.40 o 
  -8 -12   8     1902.51     1914.76     49.04 o 
  -7 -12   8      224.61      226.99     10.74 o 
  -6 -12   8     3091.97     3145.66     68.75 o 
  -5 -12   8      641.87      684.56     16.20 o 
  -4 -12   8     6859.32     7168.59    125.19 o 
  -3 -12   8      239.59      250.50     12.85 o 
  -2 -12   8    11531.02    11865.75    244.34 o 
  -1 -12   8     6017.20     6370.46    118.27 o 
   0 -12   8     1771.55     1771.10     38.14 o 
   1 -12   8      188.89      220.67      9.62 o 
   2 -12   8     2481.90     2323.02     38.16 o 
   3 -12   8     3300.15     3119.64     49.12 o 
   4 -12   8     1558.53     1510.07     26.37 o 
   5 -12   8     3939.90     3746.95     61.85 o 
   6 -12   8     1812.51     1859.54     32.92 o 
   7 -12   8     5134.35     5083.83     88.41 o 
   8 -12   8     2312.03     2421.96     51.55 o 
   9 -12   8     7797.06     8070.64    259.90 o 
  10 -12   8        0.18       18.24      5.47 o 
 -10 -11   8     1621.83     1603.18     53.80 o 
  -9 -11   8     1752.35     1838.29     47.90 o 
  -8 -11   8       72.17       68.22      5.84 o 
  -7 -11   8     8897.09     8916.14    186.13 o 
  -6 -11   8     2411.27     2591.17     48.94 o 
  -5 -11   8     6640.69     6851.18    120.38 o 
  -4 -11   8      130.57      118.50      7.11 o 
  -3 -11   8    16356.96    17197.94    260.12 o 
  -2 -11   8      385.77      424.35     11.30 o 
  -1 -11   8    15662.49    15697.22    228.31 o 
   0 -11   8      185.22      175.73      9.36 o 
   1 -11   8     3635.96     3673.76     95.96 o 
   2 -11   8     2270.79     2222.59     35.38 o 
   3 -11   8     3720.89     3553.98     57.05 o 
   4 -11   8     7753.82     7258.90    114.79 o 
   5 -11   8     2298.53     2153.53     38.44 o 
   6 -11   8     5452.22     5209.96     83.34 o 
   7 -11   8     3356.82     3280.10     53.94 o 
   8 -11   8     6073.93     5940.34    241.17 o 
   9 -11   8     1163.40     1190.08     46.51 o 
  10 -11   8     1598.52     1662.46     59.28 o 
  -9 -10   8      300.43      320.75     16.21 o 
  -8 -10   8     4822.05     4811.08    139.84 o 
  -7 -10   8       95.63      102.97     10.94 o 
  -6 -10   8     5806.50     5902.85    106.45 o 
  -5 -10   8        8.74       17.27      4.32 o 
  -4 -10   8    18702.31    18967.67    460.08 o 
  -3 -10   8       70.49       85.18      5.90 o 
  -2 -10   8    11782.78    12660.13    239.53 o 
  -1 -10   8      668.77      669.50     14.81 o 
   0 -10   8     3228.56     3227.42     59.99 o 
   1 -10   8      355.44      382.25     11.56 o 
   2 -10   8     3410.83     3176.90     48.13 o 
   3 -10   8     4590.73     4295.83     67.21 o 
   4 -10   8     1922.72     1797.09     31.87 o 
   5 -10   8     6338.21     5738.14     86.86 o 
   6 -10   8     8236.86     7916.31    124.01 o 
   7 -10   8     1678.60     1569.32     32.46 o 
   8 -10   8     1819.77     1816.81     73.87 o 
   9 -10   8     1018.18     1048.56     77.51 o 
  10 -10   8      284.38      309.15     17.33 o 
 -12  -9   8      962.49      853.57     32.83 o 
 -11  -9   8      818.29      794.85     23.53 o 
 -10  -9   8      733.29      710.91     25.60 o 
  -9  -9   8     2501.55     2517.82     74.50 o 
  -8  -9   8     2585.84     2554.86     63.93 o 
  -7  -9   8     1337.03     1354.42     28.70 o 
  -6  -9   8     3270.94     3092.53     57.62 o 
  -5  -9   8     2081.14     2148.60     55.45 o 
  -4  -9   8     1652.11     1617.20     32.13 o 
  -3  -9   8     4065.06     4191.82     85.25 o 
  -2  -9   8       69.19      146.60     16.50 o 
  -1  -9   8     3969.67     4204.64    102.43 o 
   0  -9   8      178.35      202.52     10.91 o 
   1  -9   8     3268.48     3410.74     82.17 o 
   2  -9   8      675.82      701.57     32.86 o 
   3  -9   8      964.44      942.96     28.74 o 
   4  -9   8     3357.06     3061.94     49.75 o 
   5  -9   8     4530.36     4333.41     75.03 o 
   6  -9   8     1853.74     1848.70     38.08 o 
   7  -9   8     2014.55     1989.17     45.16 o 
   8  -9   8      727.33      726.19     39.67 o 
   9  -9   8     1889.95     1850.18    134.05 o 
  10  -9   8     1482.88     1458.45     79.79 o 
 -12  -8   8      106.66      135.17      7.39 o 
 -11  -8   8     3103.23     3188.62    128.44 o 
 -10  -8   8      159.50      161.44     11.82 o 
  -9  -8   8     5506.75     5512.92    126.18 o 
  -8  -8   8     2387.32     2191.26     63.96 o 
  -7  -8   8     5965.30     5974.98    104.39 o 
  -6  -8   8     1493.77     1498.90     28.96 o 
  -5  -8   8     1146.67     1265.51     38.17 o 
  -4  -8   8     2457.71     2528.12     76.21 o 
  -3  -8   8      671.61      709.04     22.03 o 
  -2  -8   8      699.89      765.81     21.72 o 
  -1  -8   8      420.59      535.66     15.60 o 
   0  -8   8     2462.11     2653.71     43.86 o 
   1  -8   8      499.08      532.82     13.61 o 
   2  -8   8     8587.54     8664.41    132.12 o 
   3  -8   8      122.78      165.87     11.36 o 
   4  -8   8     5779.20     5642.91    120.44 o 
   5  -8   8     8044.76     7586.38    126.11 o 
   6  -8   8      146.20      152.93     10.84 o 
   7  -8   8     1386.98     1337.56     53.35 o 
   8  -8   8      770.11      714.36     58.82 o 
   9  -8   8     1901.95     1748.91     85.72 o 
  10  -8   8       98.64      120.14      8.96 o 
 -13  -7   8        8.38       18.34      4.28 o 
 -12  -7   8     3396.81     3517.92    101.38 o 
 -11  -7   8      643.70      639.01     27.90 o 
 -10  -7   8     3558.33     3630.68     93.96 o 
  -9  -7   8      612.42      637.06     19.20 o 
  -8  -7   8     3763.14     3736.36     84.22 o 
  -7  -7   8      130.45      188.38     10.83 o 
  -6  -7   8     6393.85     6334.43    136.32 o 
  -5  -7   8     2767.45     3088.08     70.91 o 
  -4  -7   8     1558.97     1597.43     35.84 o 
  -3  -7   8     3272.61     3256.71     85.78 o 
  -2  -7   8     1482.85     1543.15     35.77 o 
  -1  -7   8     7134.66     7507.01    116.77 o 
   0  -7   8      124.72      195.68     10.27 o 
   1  -7   8     7028.11     7107.87    109.76 o 
   2  -7   8      175.46      210.83     10.35 o 
   3  -7   8     7735.20     7561.62    126.09 o 
   4  -7   8      157.33      216.21     20.97 o 
   5  -7   8     5462.54     5305.88     82.84 o 
   6  -7   8       32.32       77.12     11.19 o 
   7  -7   8     6149.22     5644.17    137.18 o 
   8  -7   8       97.35      118.77      6.89 o 
   9  -7   8     2406.21     2217.69     89.83 o 
  10  -7   8     1274.59     1168.19     52.89 o 
  11  -7   8      498.87      483.33     25.53 o 
 -13  -6   8     1680.29     1649.89     39.20 o 
 -12  -6   8       90.31      100.67      6.67 o 
 -11  -6   8     6756.92     6679.75    126.78 o 
 -10  -6   8     1467.93     1492.45     30.66 o 
  -9  -6   8     3966.69     3902.46     72.87 o 
  -8  -6   8     1457.89     1602.66     48.46 o 
  -7  -6   8     6233.85     6081.16    108.63 o 
  -6  -6   8     3012.09     3264.95     75.15 o 
  -5  -6   8     7957.81     8103.73    146.95 o 
  -4  -6   8    10060.95    10469.55    205.25 o 
  -3  -6   8     3504.54     3737.56     70.40 o 
  -2  -6   8    10032.22    10041.40    229.88 o 
  -1  -6   8     1793.80     1955.41     34.12 o 
   0  -6   8    23693.08    25408.82    366.64 o 
   1  -6   8     1529.42     1741.37     32.79 o 
   2  -6   8    17817.83    18130.88    344.02 o 
   3  -6   8     1009.49     1041.13     31.98 o 
   4  -6   8     5330.33     5496.87    150.58 o 
   5  -6   8      659.05      659.28     18.55 o 
   6  -6   8     9660.83     9177.60    158.81 o 
   7  -6   8      203.43      209.34      9.74 o 
   8  -6   8     3629.18     3413.86     72.26 o 
   9  -6   8      632.81      657.85     23.87 o 
  10  -6   8     4328.78     3918.59    152.29 o 
  11  -6   8     1981.85     2003.52     80.25 o 
 -14  -5   8     2265.03     2116.97     47.42 o 
 -13  -5   8      231.11      233.37      9.94 o 
 -12  -5   8     4061.48     3950.17     80.29 o 
 -11  -5   8        1.36       25.79      4.42 o 
 -10  -5   8    13917.64    13236.33    182.65 o 
  -9  -5   8      512.42      559.70     15.02 o 
  -8  -5   8     8210.06     8049.24    126.84 o 
  -7  -5   8     1665.91     1702.69     39.48 o 
  -6  -5   8    11728.84    11832.92    209.97 o 
  -5  -5   8     3179.62     3249.62     64.56 o 
  -4  -5   8     7049.03     7428.63    149.28 o 
  -3  -5   8    10126.82    10297.54    203.78 o 
  -2  -5   8     2126.10     2247.89     44.77 o 
  -1  -5   8     8650.54     9577.00    167.13 o 
   0  -5   8    13682.90    14810.64    241.51 o 
   1  -5   8    13606.39    14100.19    247.99 o 
   2  -5   8     1900.28     1923.32     46.96 o 
   3  -5   8    13074.01    13271.53    238.49 o 
   4  -5   8     2772.77     2719.40     70.93 o 
   5  -5   8    10995.75    10862.57    180.85 o 
   6  -5   8        3.45       15.75      4.13 o 
   7  -5   8     6747.02     6591.10    124.78 o 
   8  -5   8     1484.55     1428.07     32.12 o 
   9  -5   8     1655.74     1544.82     69.31 o 
  10  -5   8       43.86       60.19     10.03 o 
  11  -5   8     4531.82     4444.78    167.80 o 
 -14  -4   8       62.59       80.74      5.36 o 
 -13  -4   8     6757.08     6652.92    144.60 o 
 -12  -4   8      518.30      554.72     17.22 o 
 -11  -4   8     7871.19     7696.16    113.16 o 
 -10  -4   8      211.67      225.68      8.87 o 
  -9  -4   8     7019.17     6672.41     90.69 o 
  -8  -4   8      767.09      790.30     20.22 o 
  -7  -4   8     3216.66     3236.80     62.38 o 
  -6  -4   8      240.44      303.28     11.21 o 
  -5  -4   8    14756.52    14595.30    281.35 o 
  -4  -4   8     5224.29     5549.97    127.50 o 
  -3  -4   8    15091.88    15852.86    313.46 o 
  -2  -4   8     7372.11     7935.02    145.77 o 
  -1  -4   8    13726.59    15439.49    272.08 o 
   0  -4   8     6197.75     6407.46    119.59 o 
   1  -4   8     5112.98     5398.50     94.56 o 
   2  -4   8     7619.18     7650.73    129.25 o 
   3  -4   8       16.75       61.70     10.04 o 
   4  -4   8      284.43      304.97     24.81 o 
   5  -4   8     1457.40     1370.81     28.77 o 
   6  -4   8     7782.26     7326.62    119.31 o 
   7  -4   8       32.92       45.57      5.22 o 
   8  -4   8     3555.72     3498.13     67.92 o 
   9  -4   8       89.06      106.41     11.16 o 
  10  -4   8     3664.88     3821.93    176.92 o 
  11  -4   8      277.39      300.94     18.24 o 
 -14  -3   8     3431.89     3456.46     76.24 o 
 -13  -3   8     1406.71     1350.65     31.16 o 
 -12  -3   8     1156.42     1141.69     25.35 o 
 -11  -3   8     5993.14     5682.75     85.73 o 
 -10  -3   8     6144.31     5879.48     83.35 o 
  -9  -3   8      838.79      831.07     16.89 o 
  -8  -3   8     5607.18     5407.53    101.39 o 
  -7  -3   8      278.32      278.39     11.04 o 
  -6  -3   8     3673.77     3663.57     64.62 o 
  -5  -3   8      681.35      738.88     19.06 o 
  -4  -3   8     6439.26     6685.66    119.47 o 
  -3  -3   8     3097.11     3366.55     56.79 o 
  -2  -3   8     3458.09     3829.30     92.55 o 
  -1  -3   8      385.92      523.69     17.00 o 
   0  -3   8    10677.60    11117.91    182.88 o 
   1  -3   8     5924.41     6355.06    109.09 o 
   2  -3   8     1568.18     1667.33     38.49 o 
   3  -3   8     2311.90     2345.75     53.49 o 
   4  -3   8      200.79      223.87     16.56 o 
   5  -3   8     4401.61     4069.12     70.09 o 
   6  -3   8      152.64      140.75      7.92 o 
   7  -3   8     5683.05     5350.99    101.31 o 
   8  -3   8      397.59      438.96     15.88 o 
   9  -3   8     1760.34     1727.16     42.45 o 
  10  -3   8        2.61        6.63      4.80 o 
  11  -3   8     1758.60     1736.33     69.31 o 
 -15  -2   8     1101.69     1204.67     47.42 o 
 -14  -2   8     2189.63     2201.91     50.86 o 
 -13  -2   8      559.83      598.49     14.83 o 
 -12  -2   8     3796.21     3845.49     82.64 o 
 -11  -2   8      384.81      384.09     13.31 o 
 -10  -2   8     5175.74     4894.92     68.07 o 
  -9  -2   8     2972.15     2824.32     42.47 o 
  -8  -2   8       73.37       94.42      7.40 o 
  -7  -2   8      231.46      292.11     11.59 o 
  -6  -2   8     3483.19     3468.68     62.36 o 
  -5  -2   8     6619.67     6670.88    110.74 o 
  -4  -2   8     1511.40     1650.36     36.51 o 
  -3  -2   8     5343.84     5703.15    102.23 o 
  -2  -2   8       95.69      155.19     15.59 o 
  -1  -2   8     1858.60     1925.96     37.36 o 
   0  -2   8       15.95       50.95      9.55 o 
   1  -2   8     7526.29     7551.52    127.49 o 
   2  -2   8     3212.30     3098.92     84.15 o 
   3  -2   8      412.93      507.35     18.63 o 
   4  -2   8     2135.47     1960.29     50.55 o 
   5  -2   8      435.15      471.22     13.98 o 
   6  -2   8     4591.55     4049.80     79.99 o 
   7  -2   8        6.81       22.86      4.04 o 
   8  -2   8     3387.10     3366.68     78.99 o 
   9  -2   8       12.66       27.16      3.65 o 
  10  -2   8     1383.59     1461.94     47.49 o 
 -15  -1   8     4686.21     5229.96    183.30 o 
 -14  -1   8     1241.70     1315.68     32.38 o 
 -13  -1   8     2467.25     2416.09     44.33 o 
 -12  -1   8      823.59      845.37     19.15 o 
 -11  -1   8     8569.99     7889.17    107.75 o 
 -10  -1   8     1783.81     1703.54     28.65 o 
  -9  -1   8      670.09      628.67     14.29 o 
  -8  -1   8      761.07      776.50     19.97 o 
  -7  -1   8      618.99      585.79     17.27 o 
  -6  -1   8     5784.89     5901.83     99.49 o 
  -5  -1   8      349.10      362.28     13.67 o 
  -4  -1   8    23919.73    24050.36    392.62 o 
  -3  -1   8      679.30      728.36     16.61 o 
  -2  -1   8     9793.33     9929.94    158.93 o 
  -1  -1   8        2.75       21.05      4.90 o 
   0  -1   8     6055.28     6221.53    106.48 o 
   1  -1   8     2182.92     2201.43     41.98 o 
   2  -1   8     1223.53     1245.72     33.93 o 
   3  -1   8     1995.11     1919.60     43.33 o 
   4  -1   8      484.34      510.77     13.89 o 
   5  -1   8      135.23      162.34      9.18 o 
   6  -1   8     2350.38     2248.63     63.95 o 
   7  -1   8     5538.28     5498.12    125.08 o 
   8  -1   8      330.69      350.24     13.51 o 
   9  -1   8     1154.87     1240.99     38.29 o 
  10  -1   8      547.87      586.66     22.07 o 
 -15   0   8      630.66      738.67     32.83 o 
 -14   0   8     2399.36     2559.96     95.30 o 
 -13   0   8     1060.91     1024.00     21.93 o 
 -12   0   8     1301.76     1205.53     22.43 o 
 -11   0   8     1664.23     1572.36     26.45 o 
 -10   0   8     2730.47     2495.12     38.98 o 
  -9   0   8     5744.37     5322.29     75.68 o 
  -8   0   8     2167.46     2167.99     41.58 o 
  -7   0   8     9020.37     8669.92    160.23 o 
  -6   0   8     1117.04     1271.36     32.06 o 
  -5   0   8    20266.06    20092.96    396.09 o 
  -4   0   8      179.11      199.81     10.03 o 
  -3   0   8    12697.01    12351.96    194.38 o 
  -2   0   8        7.41       41.85      5.84 o 
  -1   0   8     4858.70     4809.74    117.95 o 
   0   0   8     4398.26     4373.39     97.77 o 
   1   0   8    11601.83    11187.98    215.07 o 
   2   0   8     1249.40     1289.39     32.49 o 
   3   0   8     7156.56     6839.30    167.86 o 
   4   0   8     1925.49     1865.86     46.59 o 
   5   0   8     5429.60     5206.78     85.05 o 
   6   0   8     4804.71     4768.99     96.12 o 
   7   0   8     4577.45     4591.41    104.73 o 
   8   0   8     3602.35     3964.18     90.58 o 
   9   0   8      949.73      983.63     36.46 o 
 -14   1   8      819.93      810.09     24.93 o 
 -13   1   8     4230.78     4092.98     73.55 o 
 -12   1   8      963.83      970.82     20.98 o 
 -11   1   8     1992.61     1918.51     37.87 o 
 -10   1   8     2883.19     2694.32     41.52 o 
  -9   1   8     3098.75     2949.47     44.90 o 
  -8   1   8     7734.15     7183.74    105.04 o 
  -7   1   8       75.38       84.25      7.59 o 
  -6   1   8     7847.66     7709.31    181.11 o 
  -5   1   8    11432.00    11290.36    259.33 o 
  -4   1   8    16678.66    16153.35    287.03 o 
  -3   1   8      488.46      539.40     21.45 o 
  -2   1   8    13378.00    13268.09    394.02 o 
  -1   1   8      297.99      338.06     17.77 o 
   0   1   8    13412.33    13402.42    317.80 o 
   1   1   8       24.55       52.81      5.72 o 
   2   1   8    13663.30    13162.88    234.33 o 
   3   1   8     4270.07     4310.34    104.03 o 
   4   1   8     2228.58     2171.78     38.02 o 
   5   1   8      245.04      290.72      9.93 o 
   6   1   8     7528.10     7725.61    137.39 o 
   7   1   8     2542.36     2719.90     64.94 o 
   8   1   8     2673.44     3016.73     69.37 o 
   9   1   8      218.45      220.86      8.77 o 
 -14   2   8     4501.76     4755.89    126.76 o 
 -13   2   8       73.36       97.96      5.31 o 
 -12   2   8     1688.35     1725.83     32.60 o 
 -11   2   8      247.45      284.81      9.59 o 
 -10   2   8     9704.95     9030.12    129.28 o 
  -9   2   8     6335.84     5928.04     87.61 o 
  -8   2   8     1372.39     1310.00     24.69 o 
  -7   2   8     9048.58     8317.78    141.34 o 
  -6   2   8     5540.68     5394.37     89.98 o 
  -5   2   8     3582.02     3382.99     63.00 o 
  -4   2   8     8382.92     8113.80    165.73 o 
  -3   2   8     8043.01     8019.89    196.93 o 
  -2   2   8      179.87      217.97     27.35 o 
  -1   2   8     1607.55     1777.95     38.47 o 
   0   2   8      695.92      758.86     19.51 o 
   1   2   8     6759.65     6967.80    119.15 o 
   2   2   8     3318.48     3568.70     77.82 o 
   3   2   8     4335.35     4226.75     89.65 o 
   4   2   8      297.49      324.82     13.14 o 
   5   2   8     5123.02     5146.54    111.00 o 
   6   2   8       27.65       36.31      5.42 o 
   7   2   8     5609.83     6030.97    133.71 o 
   8   2   8     1046.64     1157.75     28.38 o 
 -14   3   8      119.27      129.49      7.66 o 
 -13   3   8     2403.33     2451.03     62.70 o 
 -12   3   8        8.71       23.75      3.47 o 
 -11   3   8     1169.63     1193.15     24.66 o 
 -10   3   8       30.29       51.07      6.75 o 
  -9   3   8     6321.54     5881.48     92.95 o 
  -8   3   8     4193.38     3873.73     63.16 o 
  -7   3   8     5966.69     5822.79    101.35 o 
  -6   3   8      540.76      575.02     26.19 o 
  -5   3   8     2856.78     2692.01     47.99 o 
  -4   3   8     1004.43     1061.01     25.58 o 
  -3   3   8     1404.75     1288.43     34.28 o 
  -2   3   8      818.21      882.05     22.39 o 
  -1   3   8      106.28      129.53      7.71 o 
   0   3   8     2832.36     2901.74     60.80 o 
   1   3   8      423.91      478.87     13.64 o 
   2   3   8     5175.06     5267.75    108.41 o 
   3   3   8      258.86      276.82     11.90 o 
   4   3   8     4710.93     4779.23    130.53 o 
   5   3   8       17.09       34.65      6.57 o 
   6   3   8     3410.12     3627.68    102.72 o 
   7   3   8      249.95      261.74     11.61 o 
 -13   4   8      185.28      197.69     11.35 o 
 -12   4   8     2764.08     2903.21     53.10 o 
 -11   4   8        4.34       32.91      6.32 o 
 -10   4   8     2932.87     2906.31     57.17 o 
  -9   4   8       36.25       68.23      5.26 o 
  -8   4   8     3241.52     3108.24     51.49 o 
  -7   4   8       23.89       28.26      9.24 o 
  -6   4   8     2951.11     2698.94     50.51 o 
  -5   4   8       79.65       90.61      7.61 o 
  -4   4   8     4932.84     4763.77    137.40 o 
  -3   4   8      793.37      825.96     20.96 o 
  -2   4   8      705.32      732.25     20.13 o 
  -1   4   8     3959.84     4017.98     73.51 o 
   0   4   8       18.05       38.10      4.65 o 
   1   4   8     2792.09     2833.59     57.92 o 
   2   4   8       11.34       31.05      6.58 o 
   3   4   8     3186.34     3343.12     93.43 o 
   4   4   8       15.69       29.75      7.30 o 
   5   4   8      185.60      231.63     19.15 o 
   6   4   8       83.24       93.02      9.12 o 
 -13   5   8     1999.91     2097.45     72.04 o 
 -12   5   8      773.46      834.42     20.10 o 
 -11   5   8     3231.99     3373.54     62.13 o 
 -10   5   8      847.30      862.68     19.77 o 
  -9   5   8     3928.64     3975.06     83.33 o 
  -8   5   8      664.21      671.54     15.12 o 
  -7   5   8     3294.17     3117.42     72.63 o 
  -6   5   8      430.67      383.69     13.57 o 
  -5   5   8     2158.11     2153.17     54.01 o 
  -4   5   8     1536.98     1401.58     63.84 o 
  -3   5   8     1800.77     1803.64     47.39 o 
  -2   5   8     1294.82     1405.79     29.73 o 
  -1   5   8      899.36      948.84     21.88 o 
   0   5   8      513.95      617.79     16.07 o 
   1   5   8     1022.62     1005.39     28.65 o 
   2   5   8     3319.12     3202.36    156.85 o 
   3   5   8      331.54      343.80     17.33 o 
   4   5   8     2312.67     2278.02     74.78 o 
 -12   6   8     4691.48     4887.07    165.97 o 
 -11   6   8       51.35       81.74      4.83 o 
 -10   6   8     5531.21     6009.69    119.20 o 
  -9   6   8     1274.57     1264.66     30.87 o 
  -8   6   8     3734.21     3945.75    101.88 o 
  -7   6   8       46.21       43.70      6.10 o 
  -6   6   8     3402.98     3427.06    119.46 o 
  -5   6   8      243.86      275.70     14.41 o 
  -4   6   8     4202.24     4099.34     82.41 o 
  -3   6   8     1710.59     1789.42     47.37 o 
  -2   6   8     3111.78     3163.81     60.96 o 
  -1   6   8     1522.77     1592.86     32.92 o 
   0   6   8     3618.51     3716.29     86.29 o 
   1   6   8     1479.28     1544.76     38.63 o 
   2   6   8     2753.82     2784.70     64.44 o 
   3   6   8     4186.16     4069.06    126.76 o 
 -10   7   8      143.30      157.77     10.94 o 
  -9   7   8     5123.98     5253.67    183.30 o 
  -8   7   8      512.22      562.99     23.71 o 
  -7   7   8     3241.89     3205.76     80.05 o 
  -6   7   8      166.47      172.30     10.49 o 
  -5   7   8     3047.21     3094.74     62.29 o 
  -4   7   8      264.71      291.21     10.50 o 
  -3   7   8     8369.26     8799.28    273.58 o 
  -2   7   8     1985.04     2163.85     68.40 o 
  -1   7   8     6429.81     6746.51    218.86 o 
   0   7   8     2108.41     2228.09     51.76 o 
   1   7   8     4631.82     4738.42    153.21 o 
  -7   8   8      271.56      296.85     12.15 o 
  -6   8   8     4526.98     4763.86     98.85 o 
  -5   8   8      360.61      377.54     10.67 o 
  -4   8   8     2276.23     2481.14     58.29 o 
  -3   8   8      627.34      673.70     30.09 o 
  -2   8   8     3556.55     3748.06    123.11 o 
  -1 -16   9      548.39      544.43     19.15 o 
   0 -16   9     1427.02     1482.62     37.23 o 
   1 -16   9     1233.80     1200.11     41.95 o 
   2 -16   9     3666.54     3725.46     95.30 o 
   3 -16   9      933.78      934.73     33.74 o 
   4 -16   9     1547.11     1579.47     53.80 o 
  -4 -15   9       26.40       40.13      5.47 o 
  -3 -15   9     1762.91     1728.98     43.38 o 
  -2 -15   9      207.97      225.80      9.20 o 
  -1 -15   9     2705.08     2915.05     57.91 o 
   0 -15   9      469.21      513.03     17.27 o 
   1 -15   9     4309.44     4410.14    109.58 o 
   2 -15   9       57.07       93.36      5.79 o 
   3 -15   9     1540.82     1598.84     36.26 o 
   4 -15   9      327.19      373.39     10.87 o 
   5 -15   9      478.97      445.93     14.14 o 
   6 -15   9      688.45      742.63     20.30 o 
  -6 -14   9      529.55      506.12     23.71 o 
  -5 -14   9      262.28      236.19     14.59 o 
  -4 -14   9     1752.57     1807.13     45.79 o 
  -3 -14   9      330.68      330.29     12.47 o 
  -2 -14   9     5828.77     6025.09    117.23 o 
  -1 -14   9      287.45      329.27     14.01 o 
   0 -14   9     4847.48     4807.69    127.94 o 
   1 -14   9      315.94      306.34     11.56 o 
   2 -14   9     1869.21     1875.02     37.07 o 
   3 -14   9      160.18      151.02      6.01 o 
   4 -14   9     2818.85     2805.27     46.07 o 
   5 -14   9     1235.33     1259.82     22.42 o 
   6 -14   9      107.40      135.58      5.28 o 
   7 -14   9      504.25      561.61     17.08 o 
   8 -14   9      907.42      948.41     34.65 o 
  -8 -13   9     3475.13     3313.98    102.14 o 
  -7 -13   9      819.94      785.90     21.47 o 
  -6 -13   9      695.22      746.95     21.22 o 
  -5 -13   9     5085.83     5158.18     97.58 o 
  -4 -13   9      127.32      151.62      6.02 o 
  -3 -13   9     5372.86     5594.87    110.27 o 
  -2 -13   9     1549.98     1630.10     36.48 o 
  -1 -13   9     6756.37     6960.95    143.94 o 
   0 -13   9     1386.71     1482.87     31.74 o 
   1 -13   9      920.43      977.69     22.98 o 
   2 -13   9      701.68      719.63     16.11 o 
   3 -13   9     3157.52     3117.49     57.43 o 
   4 -13   9       29.33       34.86      3.67 o 
   5 -13   9     4357.32     4369.91     70.04 o 
   6 -13   9     1386.96     1405.00     32.49 o 
   7 -13   9     3225.87     3244.46     78.02 o 
   8 -13   9     1229.39     1323.22     48.33 o 
   9 -13   9     2391.20     2373.77     79.34 o 
  -9 -12   9     4379.06     4338.08    134.05 o 
  -8 -12   9      273.78      302.85     11.16 o 
  -7 -12   9     4715.53     4618.33    134.51 o 
  -6 -12   9     1416.90     1434.34     27.76 o 
  -5 -12   9     1490.57     1594.42     31.30 o 
  -4 -12   9      306.32      338.18      9.27 o 
  -3 -12   9     3128.19     3319.35     57.73 o 
  -2 -12   9     4351.05     4632.29     86.22 o 
  -1 -12   9     7822.01     8215.53    179.68 o 
   0 -12   9    11834.31    11879.32    215.10 o 
   1 -12   9     1415.86     1449.18     31.96 o 
   2 -12   9     4428.48     4246.03     70.35 o 
   3 -12   9      474.20      458.48     11.10 o 
   4 -12   9     3759.67     3480.26     53.55 o 
   5 -12   9      261.54      262.38      9.09 o 
   6 -12   9     4230.67     4222.41     67.85 o 
   7 -12   9      155.64      151.46      6.02 o 
   8 -12   9     6483.44     6631.60    215.22 o 
   9 -12   9       11.67       36.48      6.38 o 
 -10 -11   9     4147.14     4222.27    132.23 o 
  -9 -11   9        0.90       14.19      5.93 o 
  -8 -11   9     5238.26     5501.81    155.68 o 
  -7 -11   9     1036.54     1033.95     27.15 o 
  -6 -11   9     9240.23     9355.06    161.11 o 
  -5 -11   9     5223.33     5385.14     84.70 o 
  -4 -11   9     2245.74     2290.99     39.41 o 
  -3 -11   9     3836.48     4116.24     65.35 o 
  -2 -11   9     4860.93     5074.64     89.71 o 
  -1 -11   9     6921.10     7129.12    106.42 o 
   0 -11   9     3195.34     3226.24     63.49 o 
   1 -11   9     6648.52     6415.18    227.27 o 
   2 -11   9     2370.10     2334.29     40.76 o 
   3 -11   9     2184.61     2103.72     34.98 o 
   4 -11   9      838.01      852.38     18.67 o 
   5 -11   9     2227.74     2223.83     38.98 o 
   6 -11   9      382.35      412.11     10.85 o 
   7 -11   9     3679.25     3433.72     71.54 o 
   8 -11   9       22.21       40.77      6.10 o 
   9 -11   9     6124.37     6343.43    205.19 o 
  10 -11   9       46.08       63.84      6.38 o 
  -9 -10   9      772.08      781.53     44.68 o 
  -8 -10   9        2.01       15.10      5.70 o 
  -7 -10   9     4720.90     4816.86    142.29 o 
  -6 -10   9     1421.90     1462.74     36.11 o 
  -5 -10   9     5249.23     5369.85     99.71 o 
  -4 -10   9     1811.64     1861.98     33.30 o 
  -3 -10   9     4361.26     4506.69     76.02 o 
  -2 -10   9     2254.66     2424.52     61.07 o 
  -1 -10   9     3199.36     3458.44     57.42 o 
   0 -10   9     4760.50     4897.79     90.67 o 
   1 -10   9       79.50      127.01      8.68 o 
   2 -10   9      791.79      809.54     16.21 o 
   3 -10   9     2408.34     2367.30     37.03 o 
   4 -10   9     6887.29     6532.89    103.89 o 
   5 -10   9      307.88      329.57     10.10 o 
   6 -10   9     5652.88     5483.83     98.87 o 
   7 -10   9      417.02      411.46     12.92 o 
   8 -10   9     5496.19     5063.95    195.61 o 
   9 -10   9       44.41       58.29      6.10 o 
  10 -10   9     2950.73     3099.67    102.14 o 
 -11  -9   9      155.33      153.21     11.86 o 
 -10  -9   9      543.48      631.06     38.30 o 
  -9  -9   9       90.05      138.61     19.15 o 
  -8  -9   9     1569.51     1601.36     82.07 o 
  -7  -9   9        0.90       21.22      4.63 o 
  -6  -9   9     4565.32     4369.36     79.18 o 
  -5  -9   9     1090.80     1175.05     21.56 o 
  -4  -9   9     2001.63     2081.08     35.31 o 
  -3  -9   9     1692.62     1695.59     29.45 o 
  -2  -9   9     6756.41     7083.15    150.58 o 
  -1  -9   9     2940.32     3222.21     74.41 o 
   0  -9   9     1413.86     1503.69     37.70 o 
   1  -9   9     8679.43     8802.59    206.50 o 
   2  -9   9       68.97       91.32      7.85 o 
   3  -9   9     3814.42     3489.96     55.98 o 
   4  -9   9      114.39      142.44     17.24 o 
   5  -9   9     7599.16     7150.14    127.83 o 
   6  -9   9     1363.59     1323.94     32.47 o 
   7  -9   9      957.40      913.53     30.63 o 
   8  -9   9       11.69       40.89      6.38 o 
   9  -9   9     3039.61     2956.38    143.17 o 
  10  -9   9      359.96      368.67     13.36 o 
 -12  -8   9     1048.29     1076.86     82.07 o 
 -11  -8   9     1724.54     1844.68    181.48 o 
 -10  -8   9      121.48      165.30     25.53 o 
  -9  -8   9     2029.53     2024.51    134.99 o 
  -8  -8   9     2711.96     2786.38     68.58 o 
  -7  -8   9     5253.04     5199.30    100.62 o 
  -6  -8   9       51.58       91.58      7.81 o 
  -5  -8   9    11751.99    11400.98    196.06 o 
  -4  -8   9      970.21      936.53     47.88 o 
  -3  -8   9     1664.74     1669.45     43.51 o 
  -2  -8   9      273.96      331.41     14.73 o 
  -1  -8   9     2281.07     2448.74     54.33 o 
   0  -8   9     2212.63     2290.62     45.48 o 
   1  -8   9      547.91      584.70     16.79 o 
   2  -8   9      557.07      577.75     16.58 o 
   3  -8   9     2061.99     2018.67     38.38 o 
   4  -8   9    10087.69     9625.10    176.45 o 
   5  -8   9     2379.57     2294.33     48.01 o 
   6  -8   9     4739.34     4457.75     93.28 o 
   7  -8   9       77.91      103.59     11.91 o 
   8  -8   9      590.42      538.24     20.60 o 
   9  -8   9      150.22      152.69      9.61 o 
  10  -8   9     4497.12     4241.28    104.91 o 
 -13  -7   9     1867.41     1855.67    113.08 o 
 -12  -7   9     2250.98     2364.35     68.71 o 
 -11  -7   9     1237.05     1235.96     30.62 o 
 -10  -7   9     8287.01     8231.96    409.88 o 
  -9  -7   9       22.57       50.75      6.21 o 
  -8  -7   9     3449.75     3458.59    107.66 o 
  -7  -7   9     4861.55     4830.07     74.58 o 
  -6  -7   9     8844.46     8638.26    170.54 o 
  -5  -7   9      119.02      153.25     10.91 o 
  -4  -7   9     4947.65     4908.94    157.04 o 
  -3  -7   9        0.76       22.57      6.19 o 
  -2  -7   9     8016.60     8338.91    168.57 o 
  -1  -7   9       15.52       68.97      7.48 o 
   0  -7   9    13183.60    13896.24    206.54 o 
   1  -7   9     3069.39     3154.11     55.88 o 
   2  -7   9     3420.30     3470.02     64.92 o 
   3  -7   9      571.61      613.75     20.33 o 
   4  -7   9     9537.53     8998.66    155.75 o 
   5  -7   9     9123.23     8803.45    165.39 o 
   6  -7   9     5394.58     5011.11    116.23 o 
   7  -7   9     2659.12     2406.27     53.07 o 
   8  -7   9     1322.43     1242.87     36.09 o 
   9  -7   9      937.04      892.36     28.02 o 
  10  -7   9      701.46      639.27     31.92 o 
  11  -7   9     2196.85     2071.92     80.25 o 
 -13  -6   9      181.04      197.76     12.28 o 
 -12  -6   9     5629.89     5568.68    129.95 o 
 -11  -6   9     5536.88     5528.75    109.85 o 
 -10  -6   9     1642.21     1643.68     55.03 o 
  -9  -6   9     8973.66     9034.65    220.33 o 
  -8  -6   9     3490.36     3437.42     63.13 o 
  -7  -6   9     7229.23     7436.10    110.89 o 
  -6  -6   9     3730.73     3797.61     98.49 o 
  -5  -6   9     7348.05     7649.11    185.60 o 
  -4  -6   9      125.57      173.64     11.36 o 
  -3  -6   9     5488.80     5470.36    116.85 o 
  -2  -6   9      473.62      460.89     17.19 o 
  -1  -6   9    27317.76    28633.57    445.69 o 
   0  -6   9     4032.45     4515.54     73.43 o 
   1  -6   9    14569.50    15089.27    223.17 o 
   2  -6   9      441.48      533.84     16.24 o 
   3  -6   9     8505.64     8647.98    193.86 o 
   4  -6   9       76.30       91.78      6.83 o 
   5  -6   9     8281.69     7837.39    136.51 o 
   6  -6   9     1430.58     1410.30     32.68 o 
   7  -6   9     1016.24     1040.44     26.82 o 
   8  -6   9      315.64      328.27     11.20 o 
   9  -6   9     4213.34     4047.49    102.31 o 
  10  -6   9     1612.78     1642.40     68.40 o 
  11  -6   9      326.87      358.39     19.15 o 
 -14  -5   9     1393.71     1428.29     41.30 o 
 -13  -5   9     2041.00     1909.92     44.97 o 
 -12  -5   9     1028.04     1031.71     25.31 o 
 -11  -5   9     4149.43     4011.53     65.21 o 
 -10  -5   9     2697.14     2694.51     44.82 o 
  -9  -5   9     5895.84     5605.91     97.23 o 
  -8  -5   9     4396.55     4317.88     76.96 o 
  -7  -5   9    16875.49    16286.74    234.07 o 
  -6  -5   9    11610.87    11670.29    276.93 o 
  -5  -5   9     3870.09     4162.58     96.15 o 
  -4  -5   9     9956.61    10150.25    199.47 o 
  -3  -5   9      270.02      360.92     16.03 o 
  -2  -5   9     7363.04     7222.15    202.05 o 
  -1  -5   9      132.49      152.63      8.67 o 
   0  -5   9    13309.86    13940.07    222.48 o 
   1  -5   9      673.77      689.81     17.62 o 
   2  -5   9     8507.74     8828.81    192.45 o 
   3  -5   9      885.93      911.86     33.02 o 
   4  -5   9     7909.67     7671.80    134.82 o 
   5  -5   9       36.99       60.98      6.06 o 
   6  -5   9     4413.76     4329.39     93.32 o 
   7  -5   9     2219.61     2124.75     47.91 o 
   8  -5   9     1657.95     1551.91     35.45 o 
   9  -5   9     2021.55     1941.51     82.07 o 
  10  -5   9      738.77      705.84     33.74 o 
 -14  -4   9     2680.47     2463.85     54.80 o 
 -13  -4   9     1096.51     1013.21     26.79 o 
 -12  -4   9     6626.60     6291.22    106.19 o 
 -11  -4   9     1516.56     1491.88     28.16 o 
 -10  -4   9    10422.22     9710.56    133.56 o 
  -9  -4   9     1022.25     1043.07     24.28 o 
  -8  -4   9     1875.70     1928.13     38.85 o 
  -7  -4   9     1229.15     1301.89     23.43 o 
  -6  -4   9     1497.21     1501.33     51.52 o 
  -5  -4   9     5782.49     6030.69    133.27 o 
  -4  -4   9      369.39      429.66     16.93 o 
  -3  -4   9     2920.19     2823.92     68.79 o 
  -2  -4   9     1171.97     1210.65     29.02 o 
  -1  -4   9    10248.50    10643.29    172.09 o 
   0  -4   9      685.95      771.82     19.98 o 
   1  -4   9    15877.61    16022.19    259.41 o 
   2  -4   9      707.40      737.22     23.44 o 
   3  -4   9     7149.49     7032.17    139.53 o 
   4  -4   9       27.75       72.08     11.77 o 
   5  -4   9     2027.46     1974.90     38.19 o 
   6  -4   9     1428.76     1425.77     30.81 o 
   7  -4   9       66.58       99.04     12.66 o 
   8  -4   9     1227.09     1185.90     26.19 o 
   9  -4   9      625.02      615.56     38.30 o 
  10  -4   9     2087.28     2146.70     85.72 o 
 -14  -3   9      135.52      120.51      5.99 o 
 -13  -3   9     1372.99     1399.81     29.35 o 
 -12  -3   9      176.24      165.69      7.82 o 
 -11  -3   9     5436.28     5033.79     93.61 o 
 -10  -3   9       23.93       45.42      5.70 o 
  -9  -3   9     3192.23     3046.25     48.64 o 
  -8  -3   9       31.93       90.64      8.25 o 
  -7  -3   9     2348.49     2449.92     54.69 o 
  -6  -3   9      752.79      745.89     24.51 o 
  -5  -3   9       58.26      105.17      8.50 o 
  -4  -3   9     6969.03     6835.37    206.66 o 
  -3  -3   9      431.90      479.86     15.44 o 
  -2  -3   9     6476.80     6577.25    125.75 o 
  -1  -3   9     1950.91     2064.20     43.71 o 
   0  -3   9     9267.29     9364.14    168.46 o 
   1  -3   9      566.99      638.31     20.37 o 
   2  -3   9     3680.95     3632.37     78.06 o 
   3  -3   9        0.07       11.01      5.31 o 
   4  -3   9     1845.42     1739.41     31.92 o 
   5  -3   9     2321.65     2229.20     42.12 o 
   6  -3   9     2958.11     2755.85     65.75 o 
   7  -3   9     3116.06     3113.93     61.39 o 
   8  -3   9      673.58      718.97     21.09 o 
   9  -3   9     2238.31     2295.80     71.36 o 
  10  -3   9     2821.45     2884.61     84.89 o 
 -14  -2   9     1300.66     1320.66     35.68 o 
 -13  -2   9      121.26      128.88      9.87 o 
 -12  -2   9     4092.49     3820.67     70.89 o 
 -11  -2   9      598.20      563.08     12.76 o 
 -10  -2   9     5093.56     4790.50     68.59 o 
  -9  -2   9      160.49      190.03      8.14 o 
  -8  -2   9     2264.45     2206.07     40.64 o 
  -7  -2   9       28.18       61.81      7.46 o 
  -6  -2   9      512.65      570.00     20.59 o 
  -5  -2   9     3844.73     4068.97    113.45 o 
  -4  -2   9     1087.64     1166.92     30.87 o 
  -3  -2   9     7501.25     7757.74    127.82 o 
  -2  -2   9     2101.49     2241.98     47.78 o 
  -1  -2   9    11137.51    11468.74    245.33 o 
   0  -2   9      941.23      956.88     35.00 o 
   1  -2   9     3875.43     3947.78     93.12 o 
   2  -2   9      911.91      975.26     39.72 o 
   3  -2   9      793.31      815.76     26.20 o 
   4  -2   9      247.72      259.18      9.35 o 
   5  -2   9     6833.01     6432.85    107.94 o 
   6  -2   9     1283.09     1239.50     28.82 o 
   7  -2   9     3484.11     3500.21     76.34 o 
   8  -2   9     1611.87     1630.15     40.40 o 
   9  -2   9     3336.20     3590.33    129.04 o 
  10  -2   9      872.20      923.79     39.21 o 
 -14  -1   9      765.59      818.94     19.18 o 
 -13  -1   9     5142.59     5039.84     92.60 o 
 -12  -1   9      478.49      487.62     13.76 o 
 -11  -1   9     8274.74     7629.24    104.08 o 
 -10  -1   9       21.79       44.54      6.19 o 
  -9  -1   9     6007.64     5758.96     81.14 o 
  -8  -1   9      578.68      608.03     17.97 o 
  -7  -1   9     3338.54     3281.08     69.02 o 
  -6  -1   9     1809.61     1893.51     50.81 o 
  -5  -1   9     3625.93     3696.55     85.07 o 
  -4  -1   9     6185.67     6559.97    152.07 o 
  -3  -1   9     6608.72     6660.79    126.29 o 
  -2  -1   9     2221.65     2172.76     57.57 o 
  -1  -1   9    11047.81    10841.52    209.89 o 
   0  -1   9     2394.31     2384.61     63.08 o 
   1  -1   9     6915.28     6737.32    154.39 o 
   2  -1   9     2874.75     2799.91     59.09 o 
   3  -1   9       20.93       57.93      5.78 o 
   4  -1   9     4067.34     3992.84     67.26 o 
   5  -1   9       52.71       79.87     12.47 o 
   6  -1   9     4825.67     4737.96     94.95 o 
   7  -1   9       14.58       23.29      4.64 o 
   8  -1   9     2444.11     2576.48     60.00 o 
   9  -1   9      177.31      208.52     11.16 o 
 -14   0   9     4870.01     5173.63    101.83 o 
 -13   0   9      421.47      425.48     12.77 o 
 -12   0   9     2244.69     2263.84     41.11 o 
 -11   0   9      392.29      361.16     10.16 o 
 -10   0   9     3565.03     3281.24     51.21 o 
  -9   0   9       33.39       51.21      5.06 o 
  -8   0   9    11594.84    10828.15    204.82 o 
  -7   0   9       22.59       69.50     11.05 o 
  -6   0   9    19101.92    18147.28    270.66 o 
  -5   0   9       16.93       68.75      8.00 o 
  -4   0   9    22371.64    22472.85    435.39 o 
  -3   0   9     7874.02     8030.95    191.35 o 
  -2   0   9     9254.62     9178.51    256.68 o 
  -1   0   9     3178.73     3151.47     78.79 o 
   0   0   9     5908.21     5620.26     87.95 o 
   1   0   9      646.17      698.67     16.99 o 
   2   0   9     5916.29     5651.53    108.83 o 
   3   0   9     3514.27     3333.73    110.34 o 
   4   0   9     2481.97     2505.01     88.06 o 
   5   0   9     3165.16     3193.91     57.39 o 
   6   0   9      762.90      832.18     20.64 o 
   7   0   9     5627.90     5937.70    132.40 o 
   8   0   9      317.96      349.91     11.53 o 
 -14   1   9     3122.82     3194.90     84.35 o 
 -13   1   9     5364.74     5419.46    108.30 o 
 -12   1   9     1184.63     1157.44     26.14 o 
 -11   1   9     4819.40     4551.18     68.69 o 
 -10   1   9     2401.23     2294.96     35.98 o 
  -9   1   9     9406.07     8848.65    134.74 o 
  -8   1   9        3.80       14.78      4.10 o 
  -7   1   9     9491.46     9333.67    164.76 o 
  -6   1   9        5.04       36.06      8.77 o 
  -5   1   9     6550.67     6547.02    115.54 o 
  -4   1   9       81.22      114.85      7.82 o 
  -3   1   9    13776.07    13618.21    215.18 o 
  -2   1   9     1325.16     1347.92     28.95 o 
  -1   1   9     4932.01     4873.61     96.73 o 
   0   1   9      562.69      585.05     16.29 o 
   1   1   9     3157.31     3140.56     57.89 o 
   2   1   9     3480.72     3605.94     78.85 o 
   3   1   9     3092.01     3005.42     66.69 o 
   4   1   9     1781.14     1775.17     36.59 o 
   5   1   9      450.99      478.68     16.51 o 
   6   1   9     1920.64     2171.80     55.57 o 
   7   1   9     1197.64     1319.80     33.15 o 
   8   1   9     2879.21     3043.48     83.83 o 
 -14   2   9      472.66      492.45     20.97 o 
 -13   2   9     2086.52     2174.87     66.18 o 
 -12   2   9     2695.23     2680.80     50.02 o 
 -11   2   9     1325.04     1303.73     26.15 o 
 -10   2   9     1912.18     1900.72     33.80 o 
  -9   2   9     2764.54     2566.79     43.90 o 
  -8   2   9     6312.99     6146.56    106.06 o 
  -7   2   9      272.45      292.32     12.44 o 
  -6   2   9     3833.56     3787.28     84.97 o 
  -5   2   9       41.18       51.88     10.75 o 
  -4   2   9     3178.78     3256.44     66.83 o 
  -3   2   9      404.22      484.55     15.75 o 
  -2   2   9    10456.15    10164.52    163.45 o 
  -1   2   9       34.88       60.35      7.22 o 
   0   2   9     2428.12     2621.14     55.47 o 
   1   2   9      893.72      922.58     20.69 o 
   2   2   9     1474.27     1550.49     38.27 o 
   3   2   9     5007.54     5156.67    128.07 o 
   4   2   9      110.07      117.89     10.62 o 
   5   2   9     3039.52     3205.89     70.84 o 
   6   2   9      252.18      287.63     13.99 o 
   7   2   9     1190.53     1271.72     37.87 o 
 -13   3   9      670.60      748.81     17.76 o 
 -12   3   9      130.80      132.41      6.32 o 
 -11   3   9      576.15      528.83     13.95 o 
 -10   3   9      553.09      499.15     14.11 o 
  -9   3   9      372.25      421.83     11.57 o 
  -8   3   9     2057.66     1949.13     38.21 o 
  -7   3   9     5257.63     5108.08    123.42 o 
  -6   3   9      145.35      202.46     10.24 o 
  -5   3   9     2875.47     2898.16     63.90 o 
  -4   3   9       99.42      145.40      9.26 o 
  -3   3   9     3531.27     3505.50     64.92 o 
  -2   3   9      981.41     1119.00     25.95 o 
  -1   3   9     2101.57     2214.10     47.08 o 
   0   3   9     1877.64     2077.88     38.33 o 
   1   3   9      682.10      738.38     30.02 o 
   2   3   9     1266.51     1329.71     39.21 o 
   3   3   9     2069.73     2232.28     65.62 o 
   4   3   9     2585.27     2682.90     75.06 o 
   5   3   9      755.79      761.05     26.72 o 
   6   3   9     1632.68     1729.94     62.92 o 
 -12   4   9      281.62      292.30      9.36 o 
 -11   4   9      425.21      446.43     12.11 o 
 -10   4   9     1790.88     1734.25     34.36 o 
  -9   4   9     1057.96     1137.29     26.85 o 
  -8   4   9     5407.67     5176.61    118.50 o 
  -7   4   9       99.72      119.55      7.74 o 
  -6   4   9     1309.24     1289.37     45.52 o 
  -5   4   9      159.06      178.78     15.03 o 
  -4   4   9     1910.15     1891.10     47.25 o 
  -3   4   9       80.82       87.43      6.26 o 
  -2   4   9     3136.28     3177.78     58.66 o 
  -1   4   9      904.82     1010.33     23.56 o 
   0   4   9     1285.69     1353.16     34.88 o 
   1   4   9       42.62       64.80     10.49 o 
   2   4   9     4916.36     5131.49    117.62 o 
   3   4   9      732.28      714.38     20.63 o 
 -12   5   9     1341.63     1450.89     51.98 o 
 -11   5   9     1281.00     1342.01     29.45 o 
 -10   5   9     3559.53     3714.18     75.38 o 
  -9   5   9      803.07      842.72     22.45 o 
  -8   5   9     6578.79     6359.69    162.10 o 
  -7   5   9     3122.57     3269.32     83.00 o 
  -6   5   9     1869.37     1768.24     66.57 o 
  -5   5   9     1329.31     1320.54     37.40 o 
  -4   5   9     2326.06     2413.45     60.91 o 
  -3   5   9     2470.64     2576.44     50.52 o 
  -2   5   9       11.78       19.60      8.21 o 
  -1   5   9     5206.78     5457.58    124.56 o 
   0   5   9       32.98       62.01      9.12 o 
   1   5   9     3054.80     3236.46    109.43 o 
   2   5   9       60.29       74.52      5.45 o 
   3   5   9     4039.84     3845.64    120.38 o 
 -10   6   9      182.60      202.45     11.86 o 
  -9   6   9     4872.02     5143.32    179.65 o 
  -7   6   9     6946.31     7027.38    167.00 o 
  -6   6   9     2440.30     2508.68     61.25 o 
  -5   6   9     2123.16     2290.71     56.73 o 
  -4   6   9      916.90      956.08     27.06 o 
  -3   6   9     2887.54     3119.73    101.22 o 
  -2   6   9     6673.53     7005.47    156.50 o 
  -1   6   9       90.74       90.28      9.12 o 
   0   6   9     1943.78     1950.53     45.66 o 
   1   6   9      822.75      803.57     20.24 o 
  -7   7   9      923.81      981.24     35.57 o 
  -6   7   9     2013.86     2098.65     49.95 o 
  -5   7   9      458.32      450.99     14.14 o 
  -4   7   9     1438.18     1563.25     37.98 o 
  -3   7   9     1379.71     1497.40     53.80 o 
  -2   7   9     1500.85     1589.51     55.63 o 
  -1   7   9     5138.39     5377.69    172.36 o 
  -1 -16  10       55.05       42.86      3.65 o 
   0 -16  10     1110.75     1192.81     47.42 o 
   1 -16  10       19.21       44.43      8.21 o 
   2 -16  10     3303.10     3282.06    107.61 o 
   3 -16  10      241.78      259.90     11.86 o 
  -4 -15  10     1267.25     1170.93     47.42 o 
  -3 -15  10      545.00      518.23     15.12 o 
  -2 -15  10     3253.21     3305.01     64.66 o 
  -1 -15  10     4618.66     4757.13     92.37 o 
   0 -15  10       33.26       57.09      6.38 o 
   1 -15  10     2277.60     2222.37     57.82 o 
   2 -15  10     2029.12     2128.06     45.09 o 
   3 -15  10     4709.65     5035.69    127.73 o 
   4 -15  10      405.82      383.93     20.06 o 
   5 -15  10     1909.30     1925.58     67.48 o 
  -6 -14  10      328.65      297.29     15.50 o 
  -5 -14  10      629.79      629.24     29.18 o 
  -4 -14  10       40.33       51.70      4.55 o 
  -3 -14  10     4027.11     4170.96     81.90 o 
  -2 -14  10     1922.73     2092.14     43.64 o 
  -1 -14  10     1399.05     1505.42     34.94 o 
   0 -14  10     1349.78     1417.54     33.37 o 
   1 -14  10     3498.94     3522.38     76.58 o 
   2 -14  10     1019.22     1063.24     26.61 o 
   3 -14  10     4302.08     4144.56     74.90 o 
   4 -14  10     2237.74     2262.24     37.52 o 
   5 -14  10      618.72      577.60     11.75 o 
   6 -14  10      589.07      578.36     14.04 o 
   7 -14  10       56.49       70.22      7.30 o 
  -8 -13  10     1001.01      989.45     31.01 o 
  -7 -13  10     1045.30     1035.50     30.09 o 
  -6 -13  10     1792.90     1914.26     47.77 o 
  -5 -13  10      756.38      828.87     18.03 o 
  -4 -13  10     5205.72     5503.94    107.49 o 
  -3 -13  10      173.44      208.56      8.83 o 
  -2 -13  10     6006.44     6285.09    108.93 o 
  -1 -13  10      906.43      994.50     26.18 o 
   0 -13  10     6386.96     6300.88    138.48 o 
   1 -13  10       12.44       42.27      5.75 o 
   2 -13  10     3672.22     3704.92     68.74 o 
   3 -13  10      375.45      359.91      9.66 o 
   4 -13  10     1987.72     2054.36     35.09 o 
   5 -13  10       69.95       85.89      5.85 o 
   6 -13  10      799.31      860.34     16.11 o 
   7 -13  10     1262.66     1258.62     36.93 o 
   8 -13  10      567.10      578.17     22.80 o 
  -9 -12  10     1652.86     1623.25     51.98 o 
  -8 -12  10     2278.94     2366.73     58.90 o 
  -7 -12  10     5855.06     5921.96    141.42 o 
  -6 -12  10      629.45      605.38     14.72 o 
  -5 -12  10     2987.74     2967.18     51.32 o 
  -4 -12  10     1255.34     1341.05     25.95 o 
  -3 -12  10     3341.82     3409.18     53.86 o 
  -2 -12  10      624.74      714.54     21.27 o 
  -1 -12  10     8164.29     8517.93    155.13 o 
   0 -12  10       38.09       68.75      6.43 o 
   1 -12  10     6711.84     6864.63    112.33 o 
   2 -12  10        5.60       17.15      4.84 o 
   3 -12  10     6585.22     6440.11     94.45 o 
   4 -12  10      936.10      949.70     19.05 o 
   5 -12  10      115.21      128.52      5.71 o 
   6 -12  10     1275.79     1230.64     25.00 o 
   7 -12  10      399.34      401.82     16.87 o 
   8 -12  10     1469.79     1470.34     39.34 o 
   9 -12  10     1511.08     1524.76     51.98 o 
 -10 -11  10      422.75      460.53     18.24 o 
  -9 -11  10     2330.40     2367.39     77.51 o 
  -8 -11  10     1898.31     1980.18     51.65 o 
  -7 -11  10      576.47      634.03     18.32 o 
  -6 -11  10     5646.85     5782.87     96.39 o 
  -5 -11  10       22.37       34.08      3.85 o 
  -4 -11  10     4600.22     4798.80     74.69 o 
  -3 -11  10      330.17      356.68      9.99 o 
  -2 -11  10     6493.93     6908.43    109.78 o 
  -1 -11  10       20.46       58.90      6.29 o 
   0 -11  10     4085.59     4067.23     92.78 o 
   1 -11  10       65.51       72.37      7.24 o 
   2 -11  10     6270.93     6126.74     90.53 o 
   3 -11  10      236.39      253.69      7.88 o 
   4 -11  10     4286.84     4191.57     63.19 o 
   5 -11  10     2088.95     1996.88     39.22 o 
   6 -11  10      873.58      874.64     19.51 o 
   7 -11  10      166.37      174.25     12.31 o 
   8 -11  10     2584.69     2429.35     64.75 o 
   9 -11  10     4499.04     4341.50    158.22 o 
 -10 -10  10      173.53      203.36     11.86 o 
  -9 -10  10      370.70      413.11     20.06 o 
  -8 -10  10      616.64      661.94     23.60 o 
  -7 -10  10     3399.00     3328.25     54.32 o 
  -6 -10  10     1504.84     1483.52     29.54 o 
  -5 -10  10     4534.10     4625.67     69.71 o 
  -4 -10  10     1395.80     1460.90     26.11 o 
  -3 -10  10     8622.76     8955.66    171.77 o 
  -2 -10  10      475.14      522.84     12.41 o 
  -1 -10  10     9964.33     9923.21    146.15 o 
   0 -10  10      792.20      849.86     30.78 o 
   1 -10  10     1872.84     1862.51     36.90 o 
   2 -10  10      936.80      944.54     18.37 o 
   3 -10  10     4250.70     4278.41     64.94 o 
   4 -10  10     2412.65     2392.11     46.61 o 
   5 -10  10     4093.48     4140.62     75.86 o 
   6 -10  10     2018.19     1992.60     44.53 o 
   7 -10  10     6100.69     5556.48    138.54 o 
   8 -10  10     3620.94     3506.81     88.94 o 
   9 -10  10     1558.04     1544.22     41.29 o 
  -9  -9  10      983.22     1034.14     55.63 o 
  -8  -9  10     2263.94     2287.17     69.22 o 
  -7  -9  10     1834.66     1784.52     44.40 o 
  -6  -9  10     6213.57     5939.16    129.74 o 
  -5  -9  10     1027.27     1031.44     20.38 o 
  -4  -9  10     2906.62     2946.08     47.13 o 
  -3  -9  10      773.13      774.55     18.62 o 
  -2  -9  10     3662.98     3972.36     60.21 o 
  -1  -9  10      122.24      148.25      6.47 o 
   0  -9  10     3006.84     3065.00     61.48 o 
   1  -9  10       42.98       86.45      8.30 o 
   2  -9  10     7498.13     7467.68    103.98 o 
   3  -9  10      843.30      901.94     18.62 o 
   4  -9  10     8306.83     8000.55    141.61 o 
   5  -9  10      935.80      945.17     25.00 o 
   6  -9  10     2700.81     2387.22     52.40 o 
   7  -9  10     1744.32     1576.04     35.78 o 
   8  -9  10     1298.81     1321.48     39.67 o 
   9  -9  10      850.69      865.62     25.58 o 
  10  -9  10     1730.97     1605.01     63.84 o 
 -12  -8  10     1852.74     1781.92     65.66 o 
 -11  -8  10      175.43      192.29     21.89 o 
 -10  -8  10     2306.82     2561.00    210.20 o 
  -9  -8  10      993.61     1087.00     44.50 o 
  -8  -8  10     3957.47     3845.80    273.58 o 
  -7  -8  10     1258.32     1204.46     30.77 o 
  -6  -8  10     6225.82     5686.13    108.29 o 
  -5  -8  10     1803.71     1877.18     62.15 o 
  -4  -8  10     8576.98     8468.41    160.39 o 
  -3  -8  10     4912.32     5013.80     86.46 o 
  -2  -8  10     4095.60     4288.63     74.52 o 
  -1  -8  10     2750.56     2892.07     55.20 o 
   0  -8  10      243.73      275.09     12.10 o 
   1  -8  10     3283.24     3209.95     48.12 o 
   2  -8  10       34.24       71.51      5.51 o 
   3  -8  10     5102.26     4967.41     77.07 o 
   4  -8  10       84.47      114.94     15.27 o 
   5  -8  10     7213.98     6855.62    139.39 o 
   6  -8  10      145.77      125.93      7.49 o 
   7  -8  10     2600.69     2484.78     53.46 o 
   8  -8  10       16.04       23.36      5.04 o 
   9  -8  10     1568.22     1506.85     40.89 o 
  10  -8  10      129.23      128.58     10.94 o 
 -13  -7  10     1702.28     1583.12     57.45 o 
 -12  -7  10      589.74      600.23     22.26 o 
 -11  -7  10     5338.66     5456.23    507.95 o 
 -10  -7  10       87.05      114.37     12.81 o 
  -9  -7  10     9047.24     8959.13    296.03 o 
  -8  -7  10       74.20       87.95      7.49 o 
  -7  -7  10     3910.68     3911.63     78.24 o 
  -6  -7  10      192.18      227.14     10.67 o 
  -5  -7  10    13366.39    12326.88    224.50 o 
  -4  -7  10      896.39      943.17     31.88 o 
  -3  -7  10     6540.41     6459.02    261.54 o 
  -2  -7  10      289.95      315.62     15.61 o 
  -1  -7  10     4127.75     4346.77    109.73 o 
   0  -7  10     6266.95     6687.65    127.51 o 
   1  -7  10     3244.23     3496.13     69.33 o 
   2  -7  10     5048.49     5229.06     80.10 o 
   3  -7  10      112.82      147.25     10.20 o 
   4  -7  10     7117.55     6740.80    118.90 o 
   5  -7  10     3225.32     3002.76     61.06 o 
   6  -7  10     4869.36     4549.10     94.37 o 
   7  -7  10      184.76      174.89      8.04 o 
   8  -7  10     1559.69     1468.24     41.79 o 
   9  -7  10       49.30       72.35      6.35 o 
  10  -7  10      577.11      517.98     25.53 o 
 -13  -6  10      395.59      404.62     19.15 o 
 -12  -6  10     2172.52     2018.11    125.85 o 
 -11  -6  10     1570.10     1533.93     39.22 o 
 -10  -6  10    11859.49    11523.34    302.87 o 
  -9  -6  10       43.79       81.04      7.21 o 
  -8  -6  10    11344.56    11368.27    245.73 o 
  -7  -6  10      109.01      119.35     11.27 o 
  -6  -6  10     8055.31     8056.17    156.33 o 
  -5  -6  10       10.95       45.03      9.48 o 
  -4  -6  10     6164.65     6164.78    265.37 o 
  -3  -6  10      541.87      528.35     21.30 o 
  -2  -6  10     1636.38     1631.38     90.91 o 
  -1  -6  10      585.40      619.01     21.18 o 
   0  -6  10     8076.99     8805.62    165.38 o 
   1  -6  10     4803.26     5199.03    101.79 o 
   2  -6  10     3925.36     3973.08     63.22 o 
   3  -6  10     4857.96     4877.24     81.30 o 
   4  -6  10     3956.47     3781.00     70.60 o 
   5  -6  10     2831.41     2679.20     55.31 o 
   6  -6  10      765.58      752.76     21.16 o 
   7  -6  10     2241.93     2075.08     45.99 o 
   8  -6  10       26.66       40.08      5.70 o 
   9  -6  10      760.82      732.33     22.56 o 
  10  -6  10        8.64        5.47      4.56 o 
 -13  -5  10     1984.55     1836.55     60.19 o 
 -12  -5  10      424.74      400.21     14.07 o 
 -11  -5  10     4037.91     4028.26     81.15 o 
 -10  -5  10      231.90      230.58      8.92 o 
  -9  -5  10    10915.75    10577.39    174.20 o 
  -8  -5  10      548.88      571.16     24.56 o 
  -7  -5  10     4335.71     4269.12     70.57 o 
  -6  -5  10     2480.78     2398.71     43.29 o 
  -5  -5  10    15439.68    15283.86    736.57 o 
  -4  -5  10      616.61      595.49     33.08 o 
  -3  -5  10     6429.44     6188.39    161.43 o 
  -2  -5  10     5316.21     5372.96    213.19 o 
  -1  -5  10     4852.03     5183.06    157.16 o 
   0  -5  10     4403.23     4361.65     86.88 o 
   1  -5  10     6960.25     7066.28    140.32 o 
   2  -5  10     3957.30     3874.43     62.02 o 
   3  -5  10      877.44      927.26     22.89 o 
   4  -5  10      967.96      976.23     22.62 o 
   5  -5  10      847.18      847.74     20.89 o 
   6  -5  10     1927.36     1888.79     39.94 o 
   7  -5  10      695.86      713.73     18.03 o 
   8  -5  10     3481.73     3336.97     68.88 o 
   9  -5  10      142.30      190.59     14.59 o 
  10  -5  10     2637.06     2658.30    101.22 o 
 -14  -4  10      921.37      892.79     33.74 o 
 -13  -4  10       57.36       78.66      5.76 o 
 -12  -4  10     1381.68     1324.10     28.85 o 
 -11  -4  10      588.82      554.25     17.23 o 
 -10  -4  10     7200.79     6920.08    110.33 o 
  -9  -4  10      444.61      438.75     14.04 o 
  -8  -4  10     6990.85     6742.91    124.13 o 
  -7  -4  10      448.01      523.56     13.92 o 
  -6  -4  10     4662.10     4739.47     82.80 o 
  -5  -4  10      201.99      264.16     14.28 o 
  -4  -4  10     1619.17     1633.54     64.48 o 
  -3  -4  10     3620.74     3539.24     91.79 o 
  -2  -4  10     3011.65     3042.68     98.72 o 
  -1  -4  10     1224.75     1167.31     33.10 o 
   0  -4  10     6686.74     6566.11    167.85 o 
   1  -4  10     5207.00     5118.34    125.18 o 
   2  -4  10     7584.48     7257.97    110.27 o 
   3  -4  10     3648.34     3583.38     64.73 o 
   4  -4  10     1183.41     1124.02     31.50 o 
   5  -4  10     4340.34     4249.71    142.53 o 
   6  -4  10     1302.00     1313.68     29.69 o 
   7  -4  10     5059.33     4952.75     92.76 o 
   8  -4  10       76.87       97.46      5.00 o 
   9  -4  10     1784.65     1857.89     57.11 o 
 -14  -3  10     1063.20      962.11     38.30 o 
 -13  -3  10      303.26      316.38     15.89 o 
 -12  -3  10      187.71      217.93      9.87 o 
 -11  -3  10      902.99      847.65     20.37 o 
 -10  -3  10      425.33      440.31     12.11 o 
  -9  -3  10     4858.81     4631.42     81.16 o 
  -8  -3  10      544.71      553.52     16.45 o 
  -7  -3  10     7069.90     6970.07    111.10 o 
  -6  -3  10     1705.22     1766.27     43.50 o 
  -5  -3  10     4516.78     4684.78    123.38 o 
  -4  -3  10      548.05      521.14     61.10 o 
  -3  -3  10     3137.33     2984.40    135.42 o 
  -2  -3  10     4575.69     4511.73     99.03 o 
  -1  -3  10     4136.74     4102.90    110.73 o 
   0  -3  10     2264.65     2281.43     67.92 o 
   1  -3  10    15827.84    15008.08    267.02 o 
   2  -3  10     6196.11     5942.61    124.12 o 
   3  -3  10     1527.78     1508.96     31.73 o 
   4  -3  10     1988.85     1952.68     36.28 o 
   5  -3  10     1600.74     1549.41     31.21 o 
   6  -3  10     2788.32     2779.04     55.34 o 
   7  -3  10       32.88       44.98      5.76 o 
   8  -3  10     4515.27     4390.77     98.27 o 
   9  -3  10        5.72       16.34      4.15 o 
 -14  -2  10     1666.00     1702.74    121.74 o 
 -13  -2  10     1782.32     1840.64     39.82 o 
 -12  -2  10     1402.58     1317.19     27.76 o 
 -11  -2  10     4635.07     4319.33     83.04 o 
 -10  -2  10     2656.60     2512.30     44.58 o 
  -9  -2  10     1886.44     1726.91     37.26 o 
  -8  -2  10     6649.81     6397.84    125.60 o 
  -7  -2  10      867.91      848.16     17.69 o 
  -6  -2  10       92.64      139.39     10.04 o 
  -5  -2  10     6020.64     5941.01    125.64 o 
  -4  -2  10     9820.78     9718.24    305.24 o 
  -3  -2  10      503.61      596.16     24.37 o 
  -2  -2  10     3844.82     3927.44    104.43 o 
  -1  -2  10      900.92      894.03     22.43 o 
   0  -2  10     9116.57     8802.03    150.45 o 
   1  -2  10     1507.70     1595.17     40.23 o 
   2  -2  10     9386.90     8836.60    179.14 o 
   3  -2  10      859.79      855.66     25.98 o 
   4  -2  10      837.33      847.79     19.99 o 
   5  -2  10      714.22      728.51     21.46 o 
   6  -2  10     2619.87     2658.29     64.11 o 
   7  -2  10     3256.29     3431.35     80.08 o 
   8  -2  10      146.36      167.83      6.89 o 
 -14  -1  10     4980.34     5245.46    177.83 o 
 -13  -1  10      430.18      417.82     11.52 o 
 -12  -1  10     4463.88     4133.35     69.76 o 
 -11  -1  10       34.99       45.25      5.17 o 
 -10  -1  10    12474.55    11408.65    187.95 o 
  -9  -1  10     6458.97     6034.51    117.79 o 
  -8  -1  10     2364.22     2318.30     46.98 o 
  -7  -1  10      565.90      546.33     16.68 o 
  -6  -1  10      621.16      643.10     15.53 o 
  -5  -1  10     6826.02     7064.61    137.99 o 
  -4  -1  10     3225.99     3345.55     80.98 o 
  -3  -1  10    10328.48    10339.29    181.83 o 
  -2  -1  10      191.52      208.64     13.32 o 
  -1  -1  10     2663.25     2561.80     53.50 o 
   0  -1  10     7272.98     6888.11    112.23 o 
   1  -1  10    11296.89    10888.35    254.43 o 
   2  -1  10      593.40      542.39     22.89 o 
   3  -1  10     3637.83     3432.62     72.89 o 
   4  -1  10       88.74      132.28     16.78 o 
   5  -1  10     2940.51     3110.78     88.95 o 
   6  -1  10      118.55      133.85      7.00 o 
   7  -1  10     1415.09     1454.21     37.97 o 
   8  -1  10     2455.71     2630.19     88.60 o 
 -13   0  10     6485.38     6353.68    114.07 o 
 -12   0  10       19.93       41.16      4.03 o 
 -11   0  10     4991.55     4798.14     81.14 o 
 -10   0  10       16.09       35.72      4.76 o 
  -9   0  10     8235.92     7729.98    122.29 o 
  -8   0  10     1854.33     1825.22     38.59 o 
  -7   0  10     2398.13     2310.12     47.09 o 
  -6   0  10     2656.08     2710.08     46.24 o 
  -5   0  10     9444.38     9480.89    163.26 o 
  -4   0  10     7428.44     7281.92    109.36 o 
  -3   0  10     5124.81     5170.60     87.16 o 
  -2   0  10     8360.84     8068.70    131.32 o 
  -1   0  10      824.57      859.95     24.39 o 
   0   0  10     3969.11     3934.93     70.80 o 
   1   0  10      672.68      686.52     22.01 o 
   2   0  10     3805.45     3864.76     91.76 o 
   3   0  10       58.91       82.64      7.91 o 
   4   0  10     1364.34     1418.47     36.74 o 
   5   0  10        6.03       17.09      7.36 o 
   6   0  10     1796.41     1928.13     43.70 o 
   7   0  10      181.86      217.14     10.34 o 
 -13   1  10        2.37       10.40      2.67 o 
 -12   1  10     2958.94     2817.79     51.98 o 
 -11   1  10       12.56       17.97      3.95 o 
 -10   1  10     4193.73     3989.10     89.40 o 
  -9   1  10      287.83      292.56     10.00 o 
  -8   1  10     3389.86     3184.68     61.19 o 
  -7   1  10     1892.35     1894.03     39.93 o 
  -6   1  10     3901.03     3908.22     71.11 o 
  -5   1  10     2159.85     2173.42     48.61 o 
  -4   1  10     4343.90     4634.04     79.15 o 
  -3   1  10     5353.42     5371.19     90.20 o 
  -2   1  10     2405.70     2589.38     47.85 o 
  -1   1  10      802.82      866.72     20.64 o 
   0   1  10     1022.89     1037.34     26.40 o 
   1   1  10     2798.81     2842.87     63.04 o 
   2   1  10      142.66      167.91      9.85 o 
   3   1  10     2813.36     3013.00     87.38 o 
   4   1  10      381.09      429.74     15.27 o 
   5   1  10     1153.51     1222.26     30.01 o 
   6   1  10       11.02       23.92      8.66 o 
 -13   2  10     1310.05     1270.80     32.89 o 
 -12   2  10        9.92       28.57      3.61 o 
 -11   2  10     1902.94     1855.41     36.16 o 
 -10   2  10        2.15       42.87      9.08 o 
  -9   2  10     3969.21     3848.01     81.73 o 
  -8   2  10     2203.09     2222.11     47.76 o 
  -7   2  10     4751.74     4584.38    111.21 o 
  -6   2  10     1159.41     1272.60     41.34 o 
  -5   2  10     2301.44     2414.48     50.57 o 
  -4   2  10     3633.20     3889.79     66.83 o 
  -3   2  10     1482.13     1572.29     31.47 o 
  -2   2  10     2670.12     2724.10     49.15 o 
  -1   2  10      426.33      479.72     13.45 o 
   0   2  10     1575.61     1582.49     36.52 o 
   1   2  10     1591.84     1573.00     55.00 o 
   2   2  10     7082.35     7355.94    197.99 o 
   3   2  10     1070.84     1121.68     36.94 o 
   4   2  10     2504.37     2733.79    101.68 o 
   5   2  10      643.90      703.35     24.53 o 
 -12   3  10     1229.05     1329.66     34.82 o 
 -11   3  10      184.29      197.63      8.06 o 
 -10   3  10      864.45      868.73     19.34 o 
  -9   3  10      831.96      882.40     23.29 o 
  -8   3  10     3572.11     3448.03    134.05 o 
  -7   3  10     1665.05     1637.58     62.47 o 
  -6   3  10     2541.51     2416.46     73.98 o 
  -5   3  10       13.44       30.77      8.11 o 
  -4   3  10     4597.51     4852.37     85.35 o 
  -3   3  10     2998.07     3049.35     56.45 o 
  -2   3  10      845.43      942.34     27.77 o 
  -1   3  10     3351.91     3425.55     69.91 o 
   0   3  10      495.25      534.49     16.92 o 
   1   3  10     5779.30     6200.68    127.26 o 
   2   3  10       42.63       55.29      5.72 o 
   3   3  10     5174.90     5259.75    124.17 o 
   4   3  10      117.96      169.62     15.50 o 
 -11   4  10      585.91      641.39     19.01 o 
 -10   4  10      170.12      201.60      9.67 o 
  -9   4  10     4604.40     4591.60    163.24 o 
  -6   4  10      214.49      217.72     11.92 o 
  -5   4  10     2472.52     2525.30     79.79 o 
  -4   4  10      106.93      140.27      9.61 o 
  -3   4  10     1926.18     2150.83     54.42 o 
  -2   4  10     1956.93     2115.02     42.00 o 
  -1   4  10      665.08      721.90     21.42 o 
   0   4  10      771.29      777.60     22.46 o 
   1   4  10     1710.30     1655.16     60.19 o 
   2   4  10     2627.19     2759.52     92.11 o 
   3   4  10     2019.56     1936.04     62.01 o 
 -10   5  10     3035.44     3244.67    113.99 o 
  -9   5  10      846.18      962.09     40.13 o 
  -7   5  10      960.18     1039.61     40.13 o 
  -6   5  10     6115.65     6077.00    137.95 o 
  -5   5  10      461.56      406.28     14.83 o 
  -4   5  10     3585.48     3742.62     86.99 o 
  -3   5  10       56.05       54.99      5.47 o 
  -2   5  10     2233.66     2326.35     81.16 o 
  -1   5  10       64.19       73.87      5.47 o 
   0   5  10      947.21      974.23     24.40 o 
   1   5  10      547.05      527.06     14.14 o 
  -7   6  10     2394.86     2343.68     76.60 o 
  -6   6  10      967.15     1080.87     27.40 o 
  -5   6  10     2569.48     2685.21     82.99 o 
  -4   6  10     1578.42     1716.29     40.49 o 
  -3   6  10     3377.07     3688.78    121.29 o 
  -2   6  10        5.24        9.12      3.65 o 
  -4 -15  11     1316.43     1350.58     52.89 o 
  -3 -15  11      914.25      898.68     23.66 o 
  -2 -15  11     3335.75     3429.25     66.97 o 
  -1 -15  11       50.77       68.57      4.15 o 
   0 -15  11     6900.67     7114.52    173.72 o 
   1 -15  11       70.91       94.13      6.35 o 
   2 -15  11     3517.90     3657.08     91.28 o 
   3 -15  11       81.45       98.50      5.02 o 
   4 -15  11     1731.52     1755.57     36.52 o 
  -6 -14  11     1905.69     1907.77     72.95 o 
  -5 -14  11     1212.34     1183.69     48.33 o 
  -4 -14  11      329.42      353.12      9.75 o 
  -3 -14  11     1337.46     1371.60     29.33 o 
  -2 -14  11      600.97      648.71     16.41 o 
  -1 -14  11     1819.37     1931.89     42.99 o 
   0 -14  11      585.18      643.33     17.62 o 
   1 -14  11     1644.36     1693.08     33.06 o 
   2 -14  11     1237.53     1280.37     25.87 o 
   3 -14  11     2693.77     2858.13     59.58 o 
   4 -14  11      906.32      878.87     16.03 o 
   5 -14  11     2693.00     2706.66     47.64 o 
   6 -14  11       10.51       22.80      4.56 o 
  -7 -13  11     3598.47     3511.87    131.32 o 
  -6 -13  11       68.87       82.07      9.12 o 
  -5 -13  11     3691.95     3696.23     72.45 o 
  -4 -13  11      122.67      125.50      6.43 o 
  -3 -13  11     2882.59     3179.15     56.95 o 
  -2 -13  11     2009.93     2068.45     39.12 o 
  -1 -13  11     3566.30     3747.29     79.99 o 
   0 -13  11     2619.25     2823.83     61.83 o 
   1 -13  11      552.67      549.90     16.78 o 
   2 -13  11     1187.33     1141.06     28.89 o 
   3 -13  11      608.02      590.35     14.36 o 
   4 -13  11     1671.96     1608.49     35.73 o 
   5 -13  11       24.94       39.58      4.41 o 
   6 -13  11      520.11      486.88     16.21 o 
   7 -13  11       11.85       16.98      7.75 o 
  -9 -12  11      701.74      686.69     23.71 o 
  -8 -12  11     3350.09     3449.86    107.61 o 
  -7 -12  11        0.02       17.36      4.10 o 
  -6 -12  11     5791.27     6047.33     99.09 o 
  -5 -12  11      604.68      617.85     13.61 o 
  -4 -12  11     1289.77     1354.85     23.53 o 
  -3 -12  11      255.49      280.98      9.71 o 
  -2 -12  11     4730.45     4855.48    102.77 o 
  -1 -12  11     1887.28     1902.01     39.07 o 
   0 -12  11     2991.85     3070.73     59.44 o 
   1 -12  11     1813.42     1835.65     33.47 o 
   2 -12  11     1122.16     1163.39     22.71 o 
   3 -12  11     2308.71     2233.82     42.96 o 
   4 -12  11     1172.69     1303.87     26.83 o 
   5 -12  11     2205.73     2210.22     41.70 o 
   6 -12  11       67.16       69.98      5.07 o 
   7 -12  11      689.52      701.71     21.42 o 
   8 -12  11        6.41       25.01      4.10 o 
 -10 -11  11      118.32      136.79      7.30 o 
  -9 -11  11     1843.78     1901.39     62.01 o 
  -8 -11  11      139.47      132.23      9.12 o 
  -7 -11  11     3605.76     3623.24     85.22 o 
  -6 -11  11      209.16      233.43      8.17 o 
  -5 -11  11     2497.58     2635.09     42.86 o 
  -4 -11  11     3939.16     4141.60     64.79 o 
  -3 -11  11     2448.04     2656.68     43.35 o 
  -2 -11  11     2017.89     2048.45     48.06 o 
  -1 -11  11     6690.06     7038.23    129.32 o 
   0 -11  11     1711.32     1822.23     38.16 o 
   1 -11  11     2711.58     2843.59     49.43 o 
   2 -11  11     2536.93     2569.43     44.92 o 
   3 -11  11     2904.87     2834.04     48.89 o 
   4 -11  11     6107.45     6119.09    108.80 o 
   5 -11  11      355.29      347.54     10.53 o 
   6 -11  11     6195.00     5987.47    147.50 o 
   7 -11  11      104.65       88.05      7.01 o 
   8 -11  11     4992.34     4555.45    118.10 o 
 -10 -10  11     2266.42     2309.02     75.69 o 
  -9 -10  11      397.40      395.78     18.24 o 
  -8 -10  11     1040.79     1065.92     33.74 o 
  -7 -10  11        6.30       13.03      4.38 o 
  -6 -10  11     7121.00     7375.01    122.46 o 
  -5 -10  11     2864.31     3066.06     50.17 o 
  -4 -10  11     5830.61     6093.21    111.61 o 
  -3 -10  11      486.76      560.00     14.41 o 
  -2 -10  11     9727.22    10114.19    150.24 o 
  -1 -10  11     2691.16     2778.38     55.37 o 
   0 -10  11     9394.26     9369.37    170.63 o 
   1 -10  11     7424.11     7608.00    123.58 o 
   2 -10  11      810.52      824.88     16.23 o 
   3 -10  11     1525.44     1528.91     28.80 o 
   4 -10  11      923.22      931.19     19.25 o 
   5 -10  11     8861.18     8353.43    166.73 o 
   6 -10  11       47.12       64.98     10.48 o 
   7 -10  11     4863.69     4588.88    114.12 o 
   8 -10  11      799.22      771.43     22.97 o 
   9 -10  11     2826.18     2772.04     68.17 o 
  -9  -9  11      929.50      914.40     56.54 o 
  -8  -9  11      205.45      223.06     19.61 o 
  -7  -9  11     7687.87     7263.04    133.73 o 
  -6  -9  11      232.47      252.76      9.29 o 
  -5  -9  11    13800.43    13631.55    218.02 o 
  -4  -9  11      326.03      374.01     11.52 o 
  -3  -9  11     3389.29     3524.46     61.86 o 
  -2  -9  11       35.43       64.04      5.74 o 
  -1  -9  11     5976.08     6169.59    108.05 o 
   0  -9  11     2560.41     2579.22     46.28 o 
   1  -9  11     1068.36     1088.66     18.99 o 
   2  -9  11      361.93      359.43     10.21 o 
   3  -9  11     4926.23     4976.18     82.67 o 
   4  -9  11      541.77      558.37     14.96 o 
   5  -9  11     4857.59     4606.89     95.08 o 
   6  -9  11     6435.64     5920.60    119.23 o 
   7  -9  11      284.31      242.30      8.21 o 
   8  -9  11     1700.85     1625.82     43.75 o 
   9  -9  11      798.99      738.95     21.02 o 
 -10  -8  11     1549.30     1486.46     58.36 o 
  -9  -8  11      246.76      236.19     20.06 o 
  -8  -8  11     2372.45     2129.27     62.95 o 
  -7  -8  11     1008.82      991.14     21.44 o 
  -6  -8  11     9174.75     8699.62    184.73 o 
  -5  -8  11      930.28      934.74     20.91 o 
  -4  -8  11     6601.25     6763.42    108.61 o 
  -3  -8  11     2192.12     2104.80     44.65 o 
  -2  -8  11     5606.90     5865.43     90.79 o 
  -1  -8  11     1419.07     1504.59     27.18 o 
   0  -8  11     7643.41     8052.25    138.95 o 
   1  -8  11     1070.87     1083.91     22.04 o 
   2  -8  11      687.88      722.81     16.26 o 
   3  -8  11       44.46       66.12      4.86 o 
   4  -8  11     1978.13     1880.36     36.62 o 
   5  -8  11     1054.94      945.40     24.55 o 
   6  -8  11     1672.59     1503.35     34.47 o 
   7  -8  11     1248.92     1129.04     26.05 o 
   8  -8  11      167.58      152.16      8.31 o 
   9  -8  11      549.06      540.38     16.21 o 
 -12  -7  11     4335.78     4167.55    145.91 o 
 -11  -7  11      165.23      159.59     13.68 o 
 -10  -7  11     4809.12     4657.71    453.23 o 
  -9  -7  11     1164.17     1168.90     65.30 o 
  -8  -7  11     1611.12     1611.87     51.67 o 
  -7  -7  11     1206.66     1203.41     29.14 o 
  -6  -7  11     4905.89     4757.73     78.23 o 
  -5  -7  11     4959.86     4729.31     82.25 o 
  -4  -7  11     2750.44     2693.23     47.90 o 
  -3  -7  11     1178.73     1196.76     28.73 o 
  -2  -7  11     6379.76     6459.53    117.06 o 
  -1  -7  11     3280.25     3533.08     76.26 o 
   0  -7  11      729.88      784.69     19.47 o 
   1  -7  11     2989.11     3049.69     53.96 o 
   2  -7  11     3548.52     3630.02     60.28 o 
   3  -7  11     1878.77     1858.36     36.79 o 
   4  -7  11      950.96      909.87     20.69 o 
   5  -7  11     4052.05     3782.20     79.75 o 
   6  -7  11      873.61      797.75     21.04 o 
   7  -7  11     1026.18      976.52     23.29 o 
   8  -7  11       38.83       52.21      5.04 o 
   9  -7  11     1346.49     1284.01     52.89 o 
 -13  -6  11     2709.53     2531.57     70.30 o 
 -12  -6  11      333.26      305.67     12.25 o 
 -11  -6  11     2348.43     2203.48     58.67 o 
 -10  -6  11     1389.46     1292.88    108.98 o 
  -9  -6  11     3932.80     3731.86     84.90 o 
  -8  -6  11      411.52      449.71     15.12 o 
  -7  -6  11     8391.00     7991.14    222.71 o 
  -6  -6  11     6031.39     6014.83    105.86 o 
  -5  -6  11     5391.39     5387.81     84.05 o 
  -4  -6  11     3266.94     3180.64     52.68 o 
  -3  -6  11      650.48      692.00     18.23 o 
  -2  -6  11     1173.71     1139.04     23.37 o 
  -1  -6  11      466.55      474.11     13.79 o 
   0  -6  11     4286.01     4474.72    115.98 o 
   1  -6  11      168.45      187.56      8.74 o 
   2  -6  11      619.99      714.76     18.87 o 
   3  -6  11        0.12       15.89      3.74 o 
   4  -6  11    13340.91    12900.86    245.34 o 
   5  -6  11      125.21      142.85      9.53 o 
   6  -6  11     5004.13     4739.43     97.20 o 
   7  -6  11      746.61      722.62     18.38 o 
   8  -6  11      455.42      455.14     19.15 o 
   9  -6  11      140.17      131.32     10.03 o 
 -13  -5  11      263.61      249.71     10.94 o 
 -12  -5  11     3096.21     2973.98     75.07 o 
 -11  -5  11     2788.39     2634.22     69.30 o 
 -10  -5  11     4489.00     4396.99    101.23 o 
  -9  -5  11     5029.97     4807.46     96.74 o 
  -8  -5  11     2297.25     2254.10     71.14 o 
  -7  -5  11     1991.66     2063.80     39.69 o 
  -6  -5  11     8869.49     8470.31    144.58 o 
  -5  -5  11     2449.02     2421.51     41.77 o 
  -4  -5  11     1360.64     1317.11     25.94 o 
  -3  -5  11     2154.47     2147.29     42.60 o 
  -2  -5  11     1116.96     1112.71     25.69 o 
  -1  -5  11    10327.33    10144.25    159.19 o 
   0  -5  11      124.26      125.05      9.60 o 
   1  -5  11    10508.35    10273.64    214.55 o 
   2  -5  11      589.56      593.13     16.18 o 
   3  -5  11     9818.35     9597.31    181.61 o 
   4  -5  11      552.86      562.76     14.26 o 
   5  -5  11     6668.17     6310.10    106.50 o 
   6  -5  11      551.81      556.75     14.96 o 
   7  -5  11     2081.57     2052.43     40.40 o 
   8  -5  11       63.10       68.96     10.49 o 
   9  -5  11     1598.75     1630.54     63.84 o 
 -13  -4  11      757.32      728.93     18.80 o 
 -12  -4  11      115.63      132.02     10.49 o 
 -11  -4  11     1926.54     1887.60     46.88 o 
 -10  -4  11     2301.68     2249.87     64.24 o 
  -9  -4  11     4641.13     4396.94     97.64 o 
  -8  -4  11      890.70      974.17     46.92 o 
  -7  -4  11     9127.15     8602.34    157.29 o 
  -6  -4  11     2103.58     1993.52     40.45 o 
  -5  -4  11     5662.03     5516.35    118.96 o 
  -4  -4  11     8501.69     8346.61    149.89 o 
  -3  -4  11      364.02      394.50     15.43 o 
  -2  -4  11     3019.31     2872.88     55.32 o 
  -1  -4  11     1303.43     1328.04     29.95 o 
   0  -4  11    16067.62    15400.68    254.05 o 
   1  -4  11      888.44      905.40     26.21 o 
   2  -4  11    13275.85    12929.69    347.06 o 
   3  -4  11      362.92      394.06     12.27 o 
   4  -4  11     4994.91     4920.09     85.06 o 
   5  -4  11      291.05      310.77     16.58 o 
   6  -4  11     6815.91     6728.18    123.79 o 
   7  -4  11      371.20      400.07     10.88 o 
   8  -4  11     1267.08     1264.75     40.49 o 
 -13  -3  11       17.37       20.97      3.31 o 
 -12  -3  11     3243.27     2927.22     65.59 o 
 -11  -3  11      574.69      526.82     15.51 o 
 -10  -3  11     3802.49     3556.82     95.02 o 
  -9  -3  11      374.41      317.62     12.19 o 
  -8  -3  11     4230.21     4128.88     78.54 o 
  -7  -3  11      848.04      832.44     18.03 o 
  -6  -3  11    10051.27     9995.76    162.89 o 
  -5  -3  11     3008.04     2960.78     68.93 o 
  -4  -3  11     7090.19     6974.52    201.63 o 
  -3  -3  11     4675.70     4666.12     81.72 o 
  -2  -3  11       72.39       90.63      6.78 o 
  -1  -3  11     2425.71     2287.14     43.95 o 
   0  -3  11      554.02      541.78     14.17 o 
   1  -3  11     8600.22     8173.28    244.71 o 
   2  -3  11     1946.61     1871.73     68.84 o 
   3  -3  11     3781.30     3674.53    115.03 o 
   4  -3  11     1095.09     1130.27     26.62 o 
   5  -3  11     2676.08     2872.72     56.82 o 
   6  -3  11       41.36       51.73      6.82 o 
   7  -3  11     1654.98     1695.44     33.59 o 
   8  -3  11      628.54      676.66     30.09 o 
 -13  -2  11     4588.00     4214.44     89.58 o 
 -12  -2  11     1543.54     1524.11     32.03 o 
 -11  -2  11     4729.60     4499.98    118.52 o 
 -10  -2  11     1294.82     1228.37     28.88 o 
  -9  -2  11     5943.29     5690.63    102.66 o 
  -8  -2  11       10.95       46.74      8.87 o 
  -7  -2  11     1471.23     1454.24     32.40 o 
  -6  -2  11       12.60       39.51      5.16 o 
  -5  -2  11     4879.19     4807.20    140.28 o 
  -4  -2  11      571.07      592.51     16.88 o 
  -3  -2  11     9454.51     9176.17    226.59 o 
  -2  -2  11       42.77      101.08      9.73 o 
  -1  -2  11     4158.95     4116.59     73.57 o 
   0  -2  11     2347.80     2269.00     47.46 o 
   1  -2  11     1838.70     1821.20     54.83 o 
   2  -2  11     3177.56     3155.32    131.12 o 
   3  -2  11      323.42      325.71     11.87 o 
   4  -2  11     2310.04     2353.11     72.69 o 
   5  -2  11     1060.95     1091.91     45.64 o 
   6  -2  11      704.99      758.61     25.77 o 
   7  -2  11        0.76       14.45      5.98 o 
 -13  -1  11     2714.29     2667.83     57.99 o 
 -12  -1  11     2218.64     2123.15     48.80 o 
 -11  -1  11     3842.76     3540.09     68.49 o 
 -10  -1  11     1938.23     1822.36     39.35 o 
  -9  -1  11     3906.48     3689.13     69.10 o 
  -8  -1  11     3049.99     2935.90     57.12 o 
  -7  -1  11      399.77      406.51     13.47 o 
  -6  -1  11     3265.84     3184.49     57.97 o 
  -5  -1  11        0.08       17.65      4.18 o 
  -4  -1  11     4759.83     4794.55     82.94 o 
  -3  -1  11      242.34      272.55     10.72 o 
  -2  -1  11     7864.51     7882.71    136.68 o 
  -1  -1  11      432.34      456.30     16.29 o 
   0  -1  11     3669.40     3613.71     79.29 o 
   1  -1  11      202.47      215.99     11.70 o 
   2  -1  11      742.65      720.67     23.25 o 
   3  -1  11      407.51      450.93     16.95 o 
   4  -1  11     1182.27     1142.87     30.06 o 
   5  -1  11      756.06      764.72     20.87 o 
   6  -1  11      728.53      752.06     19.04 o 
   7  -1  11     1129.35     1085.34     31.69 o 
 -13   0  11     1594.19     1601.53     40.94 o 
 -12   0  11     2474.87     2353.24     52.86 o 
 -11   0  11     1225.94     1131.11     25.53 o 
 -10   0  11     2476.38     2536.23     51.26 o 
  -9   0  11     3033.69     2921.35     68.65 o 
  -8   0  11     1273.12     1290.88     28.69 o 
  -7   0  11     3845.20     3864.15     81.68 o 
  -6   0  11       56.44       71.12      6.98 o 
  -5   0  11     4424.89     4694.79     86.01 o 
  -4   0  11       34.93       50.65      5.34 o 
  -3   0  11     4576.50     4748.69     80.44 o 
  -2   0  11       65.12       66.20      5.86 o 
  -1   0  11     3834.12     3738.80     64.12 o 
   0   0  11       90.25      106.73     11.98 o 
   1   0  11     2419.32     2468.00     74.88 o 
   2   0  11      176.81      194.06     13.99 o 
   3   0  11     1139.49     1172.54     38.97 o 
   4   0  11     1762.10     1783.73     42.20 o 
   5   0  11      954.40      925.19     23.21 o 
   6   0  11     1427.37     1455.70     42.25 o 
 -12   1  11      885.11      931.91     26.11 o 
 -11   1  11     2075.49     2137.67     55.41 o 
 -10   1  11     1275.16     1281.19     30.27 o 
  -9   1  11     1411.15     1430.17     45.86 o 
  -8   1  11     3489.17     3538.17    122.48 o 
  -7   1  11       63.84       91.49     15.01 o 
  -6   1  11     3121.89     3181.96     85.06 o 
  -5   1  11      131.06      161.31     15.27 o 
  -4   1  11     6863.23     7109.25    115.23 o 
  -3   1  11       94.36      101.59      6.97 o 
  -2   1  11     7813.11     8084.04    129.81 o 
  -1   1  11       85.76       99.90      6.62 o 
   0   1  11     4449.95     4739.61    100.28 o 
   1   1  11       11.91       33.88      7.30 o 
   2   1  11     4592.96     4797.34    130.71 o 
   3   1  11     3050.11     3359.31     92.94 o 
   4   1  11     1164.99     1213.13     29.18 o 
   5   1  11     1919.83     1990.29     57.16 o 
 -12   2  11     1409.09     1346.93     50.16 o 
 -11   2  11      649.92      642.74     19.66 o 
 -10   2  11      305.28      334.99     11.56 o 
  -9   2  11     2228.06     2132.57     57.12 o 
  -8   2  11     1468.34     1462.75     62.92 o 
  -7   2  11     8033.37     7610.11    279.05 o 
  -6   2  11      133.83      176.27     33.29 o 
  -5   2  11     8244.93     8563.24    174.90 o 
  -4   2  11      281.39      321.14     14.22 o 
  -3   2  11    10263.50    11043.25    185.65 o 
  -2   2  11        1.60       20.18      3.95 o 
  -1   2  11     3380.27     3636.19     77.48 o 
   0   2  11      479.80      511.21     16.10 o 
   1   2  11     1716.21     1729.87     39.61 o 
   2   2  11      255.51      295.67     10.53 o 
   3   2  11     2610.90     2640.68     55.44 o 
 -11   3  11      585.86      585.46     24.62 o 
 -10   3  11      728.15      756.00     32.83 o 
  -7   3  11      748.05      930.18     38.30 o 
  -6   3  11     4437.69     4701.94    152.29 o 
  -5   3  11      213.04      245.49     11.92 o 
  -4   3  11     3053.35     3295.47     78.60 o 
  -3   3  11     3417.49     3380.13    122.20 o 
  -2   3  11     4176.63     4690.84    107.84 o 
  -1   3  11        3.03       14.02     10.49 o 
   0   3  11     2114.92     2176.13     52.48 o 
   1   3  11       88.35       96.58      6.10 o 
   2   3  11     5432.45     5424.20    175.09 o 
  -8   4  11     3504.96     3779.98    121.29 o 
  -7   4  11     2037.46     2218.74     74.78 o 
  -6   4  11     1829.54     1853.77    112.62 o 
  -5   4  11      617.88      605.80     18.37 o 
  -4   4  11     2378.32     2526.30     78.43 o 
  -3   4  11     1410.77     1478.25     54.72 o 
  -2   4  11     1050.77     1122.59     42.86 o 
  -1   4  11     1072.54     1142.66     42.86 o 
   0   4  11       11.68       21.04      5.02 o 
  -7   5  11     5426.40     5951.30    183.30 o 
  -6   5  11      340.62      350.18     14.59 o 
  -5   5  11     2213.83     2575.31     80.25 o 
  -4   5  11      117.18      147.73     10.03 o 
  -3   5  11     2916.60     2952.85     97.58 o 
  -3 -15  12      961.45     1018.04     25.64 o 
  -2 -15  12       13.40       23.41      2.53 o 
  -1 -15  12     1726.68     1821.47     36.89 o 
   0 -15  12     1911.09     2015.63     51.93 o 
   1 -15  12     1822.24     1739.12     36.84 o 
   2 -15  12      756.25      788.94     18.33 o 
   3 -15  12     3380.55     3480.95     69.88 o 
  -5 -14  12      447.17      456.88     20.97 o 
  -4 -14  12      538.31      585.69     13.79 o 
  -3 -14  12      240.59      256.07      8.17 o 
  -2 -14  12     2937.00     2934.20     58.63 o 
  -1 -14  12     1386.14     1458.00     27.78 o 
   0 -14  12      766.18      783.77     19.91 o 
   1 -14  12      220.69      226.10      7.38 o 
   2 -14  12     2341.30     2325.29     42.91 o 
   3 -14  12      435.12      421.63     11.64 o 
   4 -14  12     2304.67     2203.03     64.10 o 
   5 -14  12      543.27      571.78     25.53 o 
  -6 -13  12      437.21      403.00     13.50 o 
  -5 -13  12      664.97      672.42     15.67 o 
  -4 -13  12      485.34      518.46     13.51 o 
  -3 -13  12     2865.83     2857.80     51.16 o 
  -2 -13  12       39.48       67.81      4.64 o 
  -1 -13  12     2646.02     2829.96     61.31 o 
   0 -13  12      263.61      256.62     10.14 o 
   1 -13  12     2345.12     2387.04     45.11 o 
   2 -13  12      201.22      208.96      8.33 o 
   3 -13  12     3412.56     3412.53     54.26 o 
   4 -13  12      348.20      387.37      8.65 o 
   5 -13  12       85.02       91.27      5.90 o 
   6 -13  12      300.79      279.47      9.86 o 
  -8 -12  12      604.52      561.75     19.15 o 
  -7 -12  12     2833.58     2911.31     93.93 o 
  -6 -12  12     3410.69     3463.69     68.42 o 
  -5 -12  12      762.39      805.06     15.83 o 
  -4 -12  12     2264.01     2349.38     43.35 o 
  -3 -12  12     1705.62     1894.65     36.40 o 
  -2 -12  12     4973.04     5313.37    110.96 o 
  -1 -12  12       23.73       38.46      7.06 o 
   0 -12  12     3844.53     3945.54     84.02 o 
   1 -12  12      190.34      216.80      8.29 o 
   2 -12  12     7111.67     7135.23    143.67 o 
   3 -12  12       68.79       82.04      4.26 o 
   4 -12  12     5550.42     5276.32     93.24 o 
   5 -12  12      699.84      663.33     16.67 o 
   6 -12  12     1065.71      989.13     27.78 o 
   7 -12  12      355.63      309.19     10.51 o 
  -9 -11  12      193.71      184.21      9.12 o 
  -8 -11  12     1854.82     1890.94     45.66 o 
  -7 -11  12     1598.49     1628.07     50.61 o 
  -6 -11  12     1775.09     1833.52     49.10 o 
  -5 -11  12     2677.11     2839.31     45.34 o 
  -4 -11  12     1966.55     2038.73     33.84 o 
  -3 -11  12     9019.13     9217.71    157.66 o 
  -2 -11  12     1354.34     1415.93     35.12 o 
  -1 -11  12    13085.30    13247.91    236.89 o 
   0 -11  12      389.54      405.04     12.12 o 
   1 -11  12     4540.99     4460.01     73.92 o 
   2 -11  12      486.62      538.52     11.43 o 
   3 -11  12     5367.93     5288.11     94.38 o 
   4 -11  12        9.14       33.52      7.70 o 
   5 -11  12     4665.14     4451.07    111.27 o 
   6 -11  12     1087.27     1014.82     22.95 o 
   7 -11  12     2914.25     2846.60     71.27 o 
 -10 -10  12       12.81       45.60      4.56 o 
  -9 -10  12     3122.11     3072.10     71.79 o 
  -8 -10  12     1043.96     1077.00     29.47 o 
  -7 -10  12     1916.66     1988.50     55.17 o 
  -6 -10  12     3593.34     3748.50     64.44 o 
  -5 -10  12     1121.77     1191.84     24.36 o 
  -4 -10  12     5148.21     5454.56     83.93 o 
  -3 -10  12     1604.30     1690.28     29.43 o 
  -2 -10  12     4791.87     4928.85    104.90 o 
  -1 -10  12     6981.20     7053.82    129.68 o 
   0 -10  12     5014.18     5218.68     97.36 o 
   1 -10  12      811.47      848.49     18.22 o 
   2 -10  12     4268.22     4343.28     72.20 o 
   3 -10  12      145.40      144.90      8.54 o 
   4 -10  12     4175.26     3961.81     82.00 o 
   5 -10  12      454.45      435.60     12.82 o 
   6 -10  12     4206.93     3939.65     79.77 o 
   7 -10  12      414.24      413.12     14.01 o 
   8 -10  12     3638.57     3367.14     82.58 o 
 -10  -9  12     2458.95     2333.53     85.72 o 
  -9  -9  12       19.46       21.56      4.38 o 
  -8  -9  12     2936.77     2777.31     68.40 o 
  -7  -9  12      157.06      178.29     10.93 o 
  -6  -9  12     4476.57     4502.37     77.08 o 
  -5  -9  12     1984.95     2007.26     37.93 o 
  -4  -9  12     5686.69     5868.69     93.63 o 
  -3  -9  12     3276.37     3325.92     56.03 o 
  -2  -9  12     5150.08     5204.64     79.92 o 
  -1  -9  12     1611.62     1716.09     34.83 o 
   0  -9  12     1290.35     1289.60     27.34 o 
   1  -9  12     1262.65     1290.67     24.33 o 
   2  -9  12      698.53      711.25     15.90 o 
   3  -9  12     1253.61     1211.71     26.01 o 
   4  -9  12        8.70       29.21     15.05 o 
   5  -9  12     4649.36     4277.87     87.61 o 
   6  -9  12       30.24       34.28      3.50 o 
   7  -9  12     2799.77     2625.67     66.47 o 
   8  -9  12      130.24      135.35      6.35 o 
 -11  -8  12     1511.29     1425.11     41.86 o 
 -10  -8  12      556.35      507.80     17.38 o 
  -9  -8  12     1626.91     1598.60     76.52 o 
  -8  -8  12        1.19        6.61      3.60 o 
  -7  -8  12     2722.93     2732.62     46.46 o 
  -6  -8  12       71.29       89.59     11.51 o 
  -5  -8  12     3531.42     3575.52     60.32 o 
  -4  -8  12      634.19      687.94     16.60 o 
  -3  -8  12     3912.29     3994.93     76.90 o 
  -2  -8  12      693.01      706.77     26.72 o 
  -1  -8  12     2491.08     2569.27     51.76 o 
   0  -8  12      970.16     1045.49     27.60 o 
   1  -8  12      919.48      990.35     20.13 o 
   2  -8  12      828.32      856.78     17.97 o 
   3  -8  12       19.87       44.25      4.43 o 
   4  -8  12     1386.17     1323.47     31.55 o 
   5  -8  12       43.60       54.80      5.82 o 
   6  -8  12      968.24      925.93     22.10 o 
   7  -8  12        7.32       20.06      4.15 o 
   8  -8  12     2768.04     2614.14     64.92 o 
 -12  -7  12      334.23      276.32     18.24 o 
 -11  -7  12     2347.70     2124.37     61.28 o 
 -10  -7  12     1762.19     1580.27     49.28 o 
  -9  -7  12      520.76      492.51     18.22 o 
  -8  -7  12     4988.53     4698.23     87.65 o 
  -7  -7  12      196.69      221.03      9.06 o 
  -6  -7  12     4125.04     4145.75     65.39 o 
  -5  -7  12      109.22      157.25      8.83 o 
  -4  -7  12     3533.93     3493.37     56.50 o 
  -3  -7  12      155.64      194.13      9.29 o 
  -2  -7  12     3550.29     3634.82     85.52 o 
  -1  -7  12       20.83       55.35      7.51 o 
   0  -7  12     2214.69     2256.88     49.50 o 
   1  -7  12     1688.82     1744.95     37.16 o 
   2  -7  12      805.11      811.33     19.18 o 
   3  -7  12     3956.72     3864.92     72.53 o 
   4  -7  12       79.37       90.68     10.65 o 
   5  -7  12     3414.80     3040.07     64.20 o 
   6  -7  12       53.03       60.56      4.68 o 
   7  -7  12     2603.02     2474.45     62.97 o 
   8  -7  12       33.08       36.48      5.47 o 
 -12  -6  12     1818.16     1643.07     37.59 o 
 -11  -6  12     1718.95     1610.90     48.81 o 
 -10  -6  12     1027.76      936.13     27.07 o 
  -9  -6  12     1761.96     1718.93     45.09 o 
  -8  -6  12       28.79       37.36      7.73 o 
  -7  -6  12     3978.66     3737.26     61.78 o 
  -6  -6  12      112.23      119.08      6.69 o 
  -5  -6  12    10201.37     9878.06    147.37 o 
  -4  -6  12      212.58      248.21      9.16 o 
  -3  -6  12     6740.40     6891.44    103.97 o 
  -2  -6  12      449.80      462.13     13.84 o 
  -1  -6  12     3872.66     3821.86    102.14 o 
   0  -6  12      607.19      655.57     24.52 o 
   1  -6  12     2185.01     2195.21     50.71 o 
   2  -6  12     5943.99     5890.67    111.54 o 
   3  -6  12     2013.67     2007.27     37.85 o 
   4  -6  12      528.15      539.59     16.39 o 
   5  -6  12     3021.56     2839.73     63.20 o 
   6  -6  12     3538.45     3377.70     69.63 o 
   7  -6  12     1183.54     1176.65     32.33 o 
   8  -6  12     1836.45     1892.27     72.95 o 
 -12  -5  12     1612.97     1503.75     35.15 o 
 -11  -5  12     2199.52     1986.40     46.48 o 
 -10  -5  12     7087.38     6533.96    143.36 o 
  -9  -5  12      890.38      861.18     27.01 o 
  -8  -5  12     6464.15     6094.14    137.04 o 
  -7  -5  12      508.67      524.10     15.18 o 
  -6  -5  12     6763.56     6535.72    122.82 o 
  -5  -5  12     2072.60     2023.23     35.54 o 
  -4  -5  12    20277.80    19380.39    294.73 o 
  -3  -5  12      361.97      384.16     12.60 o 
  -2  -5  12     5476.12     5434.45    125.14 o 
  -1  -5  12      380.92      398.64     11.17 o 
   0  -5  12     5689.29     5636.87    153.87 o 
   1  -5  12      827.73      848.26     24.26 o 
   2  -5  12     7073.03     6708.72    154.61 o 
   3  -5  12     4722.10     4641.55     79.97 o 
   4  -5  12     4448.83     4271.98     93.46 o 
   5  -5  12     2624.88     2607.41     51.03 o 
   6  -5  12     7170.85     6900.32    134.92 o 
   7  -5  12     2627.35     2623.73    142.72 o 
 -12  -4  12      634.37      647.65     18.07 o 
 -11  -4  12     2850.78     2651.96     52.25 o 
 -10  -4  12     6114.46     5785.76    127.81 o 
  -9  -4  12     6353.99     6000.11    133.96 o 
  -8  -4  12      347.53      371.93     16.33 o 
  -7  -4  12     4433.11     4452.48     83.13 o 
  -6  -4  12     3923.83     3911.15     64.67 o 
  -5  -4  12     9127.96     8661.40    140.59 o 
  -4  -4  12       48.62       44.65      5.20 o 
  -3  -4  12    12177.13    11570.30    189.97 o 
  -2  -4  12      713.00      700.42     26.19 o 
  -1  -4  12     6040.10     5998.37    194.28 o 
   0  -4  12      475.55      536.95     17.98 o 
   1  -4  12     7346.82     7002.86    187.44 o 
   2  -4  12     2096.89     2121.56     44.84 o 
   3  -4  12     4747.43     4599.00     88.18 o 
   4  -4  12     1716.00     1691.34     35.41 o 
   5  -4  12     5410.94     5426.57    100.24 o 
   6  -4  12      924.08      911.26     33.69 o 
   7  -4  12     2901.43     3145.27    118.55 o 
 -12  -3  12      878.69      858.57     22.34 o 
 -11  -3  12     2963.10     2798.19     54.80 o 
 -10  -3  12     1934.58     1925.54     58.69 o 
  -9  -3  12     4882.52     4451.60    100.99 o 
  -8  -3  12     3270.85     3135.23     74.85 o 
  -7  -3  12     2884.17     2846.58     69.37 o 
  -6  -3  12      297.12      312.41     12.59 o 
  -5  -3  12     2003.00     2040.81     43.77 o 
  -4  -3  12     4576.79     4500.46     85.08 o 
  -3  -3  12      625.33      646.17     17.10 o 
  -2  -3  12     3820.80     3734.46     90.29 o 
  -1  -3  12      171.91      172.61     11.12 o 
   0  -3  12     3136.82     3027.92     92.67 o 
   1  -3  12      100.46      155.69     30.09 o 
   2  -3  12     2268.96     2310.41    155.94 o 
   3  -3  12      281.10      291.58     12.37 o 
   4  -3  12     1191.69     1190.45     57.45 o 
   5  -3  12       58.75       69.77      5.50 o 
   6  -3  12     2241.97     2263.68     42.87 o 
 -12  -2  12     1419.11     1302.67     31.09 o 
 -11  -2  12       59.29       86.18     17.30 o 
 -10  -2  12     7728.28     7538.72    162.63 o 
  -9  -2  12      308.13      333.70     16.11 o 
  -8  -2  12     8097.30     7666.64    167.80 o 
  -7  -2  12      180.41      204.01     11.84 o 
  -6  -2  12     1101.37     1109.15     22.18 o 
  -5  -2  12      182.38      240.31      9.76 o 
  -4  -2  12      590.24      607.14     16.73 o 
  -3  -2  12     2113.90     2109.52     41.49 o 
  -2  -2  12        8.50       29.11      5.90 o 
  -1  -2  12     2838.82     2803.08     84.31 o 
   0  -2  12     2745.60     2728.51     81.27 o 
   1  -2  12     4366.18     4103.58    127.17 o 
   2  -2  12        4.04       22.54      6.57 o 
   3  -2  12     1723.76     1751.75     76.60 o 
   4  -2  12      821.59      838.64     28.08 o 
   5  -2  12       88.62      105.37      5.83 o 
   6  -2  12       94.33       74.62      5.47 o 
 -12  -1  12       98.76      137.56     10.03 o 
 -11  -1  12     2102.15     2073.02     48.19 o 
 -10  -1  12      216.14      219.07     10.36 o 
  -9  -1  12     4154.55     4078.58     91.97 o 
  -8  -1  12       37.28       63.01      6.96 o 
  -7  -1  12      503.66      520.95     17.48 o 
  -6  -1  12       57.80       68.55      6.45 o 
  -5  -1  12     2060.12     2018.64     40.10 o 
  -4  -1  12     1746.68     1801.41     41.45 o 
  -3  -1  12      595.38      593.73     15.87 o 
  -2  -1  12     4813.93     4751.75     84.04 o 
  -1  -1  12       51.38       69.89      7.12 o 
   0  -1  12     2505.97     2512.26     74.51 o 
   1  -1  12     1560.99     1603.81     51.09 o 
   2  -1  12     4150.59     4175.46    114.84 o 
   3  -1  12      222.58      250.02     14.80 o 
   4  -1  12       48.11       68.26      5.42 o 
   5  -1  12       29.75       34.45      3.70 o 
 -12   0  12     2897.92     2617.26     93.02 o 
 -11   0  12      418.52      414.32     12.81 o 
 -10   0  12     3553.89     3405.62     94.04 o 
  -9   0  12       23.43       37.34      5.82 o 
  -8   0  12     2022.88     1891.29     51.14 o 
  -7   0  12     2415.84     2280.77     62.98 o 
  -6   0  12      833.18      878.81     25.23 o 
  -5   0  12      721.14      733.04     19.50 o 
  -4   0  12     5696.42     6013.06    104.21 o 
  -3   0  12     5236.69     5483.59     95.44 o 
  -2   0  12     1801.04     1846.01     35.53 o 
  -1   0  12     1655.44     1789.99     42.42 o 
   0   0  12     1716.21     1759.17     41.33 o 
   1   0  12     3626.06     3738.26    103.89 o 
   2   0  12      673.77      717.78     42.86 o 
   3   0  12     3104.39     3237.07     87.53 o 
   4   0  12      225.93      229.89      8.04 o 
 -11   1  12     3287.77     3043.85     74.08 o 
 -10   1  12      978.84     1016.93     61.56 o 
  -9   1  12     8971.42     8667.96    313.71 o 
  -8   1  12      348.07      409.11     17.71 o 
  -7   1  12     3148.11     3426.32    161.60 o 
  -6   1  12     1753.97     2033.27     58.87 o 
  -5   1  12     5108.12     5468.32    144.57 o 
  -4   1  12     2841.61     3021.19     56.20 o 
  -3   1  12     5529.84     5752.11    100.15 o 
  -2   1  12     2951.41     3100.51     67.12 o 
  -1   1  12     2379.12     2541.84     55.92 o 
   0   1  12      868.76      897.74     22.98 o 
   1   1  12     5457.27     5843.86    118.32 o 
   2   1  12     3153.35     3270.04     72.05 o 
   3   1  12      580.96      574.22     18.73 o 
  -9   2  12      144.44      163.24     11.86 o 
  -8   2  12     3007.07     3238.29    105.78 o 
  -7   2  12      479.47      613.73     26.45 o 
  -6   2  12     4843.63     5291.06    167.80 o 
  -5   2  12      525.46      539.00     17.37 o 
  -4   2  12     9683.38    10146.54    233.57 o 
  -3   2  12     2045.18     2187.56     39.17 o 
  -2   2  12     5942.17     6173.83    131.98 o 
  -1   2  12     1151.15     1190.02     27.52 o 
   0   2  12     3155.41     3320.16     68.93 o 
   1   2  12      119.08      130.83      6.35 o 
  -8   3  12       28.55       47.42      6.38 o 
  -7   3  12     3525.51     3941.39    124.02 o 
  -6   3  12       15.67       15.50      4.56 o 
  -5   3  12     2427.23     2603.23    126.30 o 
  -4   3  12       50.94       75.69      8.21 o 
  -3   3  12     4783.74     4844.21    157.77 o 
  -2   3  12      588.62      590.02     24.62 o 
  -1   3  12      798.72      754.17     29.18 o 
  -2 -15  13      426.21      432.26     15.50 o 
  -1 -15  13      440.29      440.68     13.76 o 
   0 -15  13       16.60       34.02      5.02 o 
   1 -15  13     2148.46     2228.36     56.09 o 
  -4 -14  13       22.03       27.67      2.09 o 
  -3 -14  13     1171.85     1248.36     25.89 o 
  -2 -14  13      821.18      837.87     18.95 o 
  -1 -14  13      670.78      697.64     21.50 o 
   0 -14  13     2843.53     2932.62     74.01 o 
   1 -14  13      134.22      112.53      6.10 o 
   2 -14  13     2364.94     2393.33     49.60 o 
   3 -14  13       58.46       96.67      9.12 o 
   4 -14  13     3255.07     3080.52    114.90 o 
  -6 -13  13     3902.27     3634.07    119.46 o 
  -5 -13  13      681.25      750.86     22.18 o 
  -4 -13  13      960.27      991.99     21.91 o 
  -3 -13  13      206.56      233.47      7.23 o 
  -2 -13  13     2098.18     2164.79     39.43 o 
  -1 -13  13     1191.65     1170.62     27.78 o 
   0 -13  13     2430.70     2438.45     52.76 o 
   1 -13  13     1142.75     1140.59     23.03 o 
   2 -13  13     1240.25     1276.66     25.08 o 
   3 -13  13      607.63      646.33     15.99 o 
   4 -13  13     2804.33     2571.16     64.52 o 
   5 -13  13     2542.01     2360.09     90.28 o 
  -7 -12  13     5043.55     4815.94    158.68 o 
  -6 -12  13      556.01      554.46     24.62 o 
  -5 -12  13     6732.87     6944.07    132.47 o 
  -4 -12  13      554.86      563.36     13.06 o 
  -3 -12  13     5201.97     5263.22     97.80 o 
  -2 -12  13       44.20       66.83      5.21 o 
  -1 -12  13     6694.95     7029.26    143.65 o 
   0 -12  13     1241.67     1278.07     30.58 o 
   1 -12  13     2709.11     2818.89     52.35 o 
   2 -12  13      261.19      307.27     11.32 o 
   3 -12  13     4569.35     4367.26     77.33 o 
   4 -12  13     1587.81     1475.08     32.08 o 
   5 -12  13     2897.85     2658.04     53.90 o 
   6 -12  13     3087.98     2862.87     70.37 o 
  -9 -11  13      959.89      883.67     29.18 o 
  -8 -11  13     1843.34     1855.86     44.00 o 
  -7 -11  13     1501.84     1542.20     52.89 o 
  -6 -11  13     1515.70     1577.29     28.01 o 
  -5 -11  13      262.28      272.09      9.48 o 
  -4 -11  13     3821.39     4111.86     82.01 o 
  -3 -11  13        0.46       24.11      3.69 o 
  -2 -11  13     9165.46     9365.77    190.19 o 
  -1 -11  13      217.87      265.15     10.87 o 
   0 -11  13    11093.25    11246.21    226.82 o 
   1 -11  13     2203.01     2315.01     44.16 o 
   2 -11  13     3320.75     3176.92     58.26 o 
   3 -11  13      109.38       99.60      4.98 o 
   4 -11  13     2183.28     2092.15     44.31 o 
   5 -11  13      643.20      590.07     14.42 o 
   6 -11  13     1346.75     1337.53     35.19 o 
 -10 -10  13     3811.15     3408.82    105.78 o 
  -9 -10  13     2105.05     1943.25     46.31 o 
  -8 -10  13     1872.95     1895.02     55.63 o 
  -7 -10  13     1803.42     1908.70     40.56 o 
  -6 -10  13     1315.80     1395.19     26.30 o 
  -5 -10  13     4631.17     4962.48     83.20 o 
  -4 -10  13     1112.09     1159.83     22.83 o 
  -3 -10  13     3264.98     3395.00     69.99 o 
  -2 -10  13      111.37      141.43      8.39 o 
  -1 -10  13     6012.23     6223.72    129.13 o 
   0 -10  13       12.73       39.08      5.13 o 
   1 -10  13     5561.30     5498.41    124.59 o 
   2 -10  13      228.99      243.65      8.49 o 
   3 -10  13     1728.69     1723.93     38.22 o 
   4 -10  13       77.75       95.60      5.63 o 
   5 -10  13     1091.82     1065.65     24.02 o 
   6 -10  13     3039.44     2811.51     72.50 o 
   7 -10  13      482.50      450.50     20.97 o 
 -10  -9  13      606.60      546.18     15.44 o 
  -9  -9  13      254.18      270.27     10.51 o 
  -8  -9  13      198.30      190.08      8.27 o 
  -7  -9  13     1935.98     1957.66     42.53 o 
  -6  -9  13     2514.03     2543.84     45.42 o 
  -5  -9  13       22.14       51.76      8.82 o 
  -4  -9  13     3370.23     3584.59     62.15 o 
  -3  -9  13       30.59       47.70      3.88 o 
  -2  -9  13     4177.74     4202.52    122.66 o 
  -1  -9  13      199.70      238.27      9.03 o 
   0  -9  13     7001.48     7082.06    154.62 o 
   1  -9  13      311.72      348.08      9.74 o 
   2  -9  13     1295.56     1267.03     31.30 o 
   3  -9  13      138.98      149.78      7.79 o 
   4  -9  13     2101.47     1897.49     41.18 o 
   5  -9  13     2723.04     2520.92     52.52 o 
   6  -9  13      376.52      358.19     10.36 o 
   7  -9  13     2856.24     2622.27     64.92 o 
 -10  -8  13      592.01      593.58     15.55 o 
  -9  -8  13      544.81      588.22     16.37 o 
  -8  -8  13      502.12      485.14     13.36 o 
  -7  -8  13      143.12      143.94     11.28 o 
  -6  -8  13     1479.59     1460.32     26.78 o 
  -5  -8  13     5617.29     5737.49     96.50 o 
  -4  -8  13       35.33       76.71      9.35 o 
  -3  -8  13     1809.90     1943.65     36.43 o 
  -2  -8  13      784.68      886.42     30.38 o 
  -1  -8  13     4619.22     4579.31    239.84 o 
   0  -8  13      109.86      134.15     10.96 o 
   1  -8  13     4696.73     4576.17     91.35 o 
   2  -8  13       89.19      103.13      8.56 o 
   3  -8  13      144.36      140.09      7.33 o 
   4  -8  13      409.67      366.64     13.75 o 
   5  -8  13     2094.01     1907.51     40.82 o 
   6  -8  13     2460.34     2381.27     48.68 o 
   7  -8  13     1014.25      966.01     25.58 o 
 -11  -7  13     2168.99     1947.95     54.18 o 
 -10  -7  13       99.68      103.08      6.14 o 
  -9  -7  13     2117.58     1976.75     39.75 o 
  -8  -7  13      772.07      705.72     17.59 o 
  -7  -7  13     4617.24     4452.03     82.49 o 
  -6  -7  13     5118.75     5094.52     81.27 o 
  -5  -7  13     5563.82     5637.35     89.51 o 
  -4  -7  13     4809.80     4988.78     79.71 o 
  -3  -7  13      158.41      173.53      9.97 o 
  -2  -7  13      740.55      739.48     32.65 o 
  -1  -7  13     2235.59     2326.22     67.09 o 
   0  -7  13     4110.06     4136.62    125.12 o 
   1  -7  13       51.78       90.54     12.31 o 
   2  -7  13     1135.12     1118.50     27.60 o 
   3  -7  13      273.04      256.69      9.79 o 
   4  -7  13     2392.92     2285.92     48.90 o 
   5  -7  13        4.35        8.60      2.53 o 
   6  -7  13     4288.43     3940.41    118.85 o 
 -11  -6  13       44.56       55.22      5.49 o 
 -10  -6  13     4734.10     4547.88    108.13 o 
  -9  -6  13     1718.59     1598.36     32.90 o 
  -8  -6  13     2233.19     2153.04     48.99 o 
  -7  -6  13      415.09      474.43     17.64 o 
  -6  -6  13     9428.75     8984.50    139.24 o 
  -5  -6  13      779.56      817.69     17.87 o 
  -4  -6  13     7124.78     7285.85    114.09 o 
  -3  -6  13      918.05      940.17     26.17 o 
  -2  -6  13     5686.66     5682.86    274.56 o 
  -1  -6  13      736.92      774.84     20.14 o 
   0  -6  13     2805.50     2727.98     65.00 o 
   1  -6  13     8841.75     8584.24    188.94 o 
   2  -6  13       21.43       45.76      8.42 o 
   3  -6  13     4267.80     4229.81     79.82 o 
   4  -6  13     1004.30      976.27     29.78 o 
   5  -6  13     4387.60     4222.33     85.08 o 
   6  -6  13      113.59      119.46     10.03 o 
 -11  -5  13     6796.48     6196.70    165.12 o 
 -10  -5  13       16.05       40.57      5.21 o 
  -9  -5  13     7732.70     7018.58    131.76 o 
  -8  -5  13      610.79      565.38     15.55 o 
  -7  -5  13     6853.36     6510.59    118.00 o 
  -6  -5  13       26.94       52.57      6.23 o 
  -5  -5  13     9138.29     8840.80    137.21 o 
  -4  -5  13     2840.79     2803.49     53.95 o 
  -3  -5  13     6451.68     6518.34    115.62 o 
  -2  -5  13     2747.37     2930.69     80.11 o 
  -1  -5  13     6320.61     6528.08    177.83 o 
   0  -5  13     2824.15     3013.03     86.19 o 
   1  -5  13      932.27      950.30     26.49 o 
   2  -5  13     3333.93     3311.13     73.72 o 
   3  -5  13     1445.19     1423.20     34.69 o 
   4  -5  13     2804.77     2685.08     59.45 o 
   5  -5  13     1302.63     1385.75     53.83 o 
   6  -5  13     4600.69     4276.07    145.91 o 
 -11  -4  13      445.34      431.35     21.89 o 
 -10  -4  13     5962.97     5244.55    176.92 o 
  -9  -4  13        4.12       12.09      5.53 o 
  -8  -4  13     5546.29     5327.06    106.22 o 
  -7  -4  13      286.61      298.36     10.85 o 
  -6  -4  13     5731.50     5674.16     89.79 o 
  -5  -4  13      107.86      130.19      6.61 o 
  -4  -4  13     3248.22     3288.54     61.79 o 
  -3  -4  13     2075.33     2072.99     41.16 o 
  -2  -4  13     1964.90     1949.48     40.94 o 
  -1  -4  13     1132.51     1201.02     70.22 o 
   0  -4  13     2009.79     1906.86    101.22 o 
   1  -4  13     3104.04     3132.54     98.03 o 
   2  -4  13     1290.88     1310.83     43.77 o 
   3  -4  13      902.18      920.65     32.17 o 
   4  -4  13     1403.35     1390.19     43.11 o 
   5  -4  13     3281.73     3255.48     69.24 o 
 -11  -3  13     1859.81     1691.68     44.44 o 
 -10  -3  13      660.51      621.55     21.81 o 
  -9  -3  13     3673.62     3464.75    116.43 o 
  -8  -3  13        4.07       18.85      4.08 o 
  -7  -3  13     2464.91     2404.69     47.42 o 
  -6  -3  13       41.25       53.11      4.13 o 
  -5  -3  13     2224.20     2214.00     43.01 o 
  -4  -3  13       39.14       51.14      5.13 o 
  -3  -3  13     1436.20     1431.95     33.58 o 
  -2  -3  13      348.41      365.88     14.28 o 
  -1  -3  13     3215.72     3225.06     70.84 o 
   0  -3  13     1105.73     1094.32     64.75 o 
   1  -3  13     1801.98     1803.35     73.41 o 
   2  -3  13     3792.52     3786.79    114.45 o 
   3  -3  13      569.53      581.10     17.16 o 
   4  -3  13     1132.71     1121.68     26.88 o 
   5  -3  13       58.33       68.56      6.62 o 
 -11  -2  13      511.81      461.30     13.35 o 
 -10  -2  13     2418.04     2323.67     66.05 o 
  -9  -2  13     1625.40     1545.49     41.92 o 
  -8  -2  13     4207.60     3996.77     82.40 o 
  -7  -2  13     1601.59     1540.37     31.96 o 
  -6  -2  13     3150.25     2874.82     65.16 o 
  -5  -2  13       47.19       65.89     11.52 o 
  -4  -2  13     1989.68     2017.39     44.39 o 
  -3  -2  13     1630.44     1646.98     32.51 o 
  -2  -2  13      218.29      281.57     12.10 o 
  -1  -2  13     1893.63     1879.61     43.84 o 
   0  -2  13     1743.70     1774.82     53.95 o 
   1  -2  13     1598.12     1727.09     88.91 o 
   2  -2  13     2493.70     2497.59    103.96 o 
   3  -2  13      987.75      994.53     24.84 o 
   4  -2  13      117.49      126.15      5.66 o 
 -11  -1  13     2270.04     2106.57     72.04 o 
 -10  -1  13     1943.77     1942.89     69.76 o 
  -9  -1  13     1049.51     1069.11     34.62 o 
  -8  -1  13     1320.19     1403.66     39.81 o 
  -7  -1  13     1367.34     1432.90     51.53 o 
  -6  -1  13      294.88      282.57     11.12 o 
  -5  -1  13     1952.06     2032.21     43.04 o 
  -4  -1  13      244.25      213.28      8.59 o 
  -3  -1  13     1790.68     1906.97     35.61 o 
  -2  -1  13      620.54      667.86     19.12 o 
  -1  -1  13     4986.68     4949.65    102.00 o 
   0  -1  13      454.15      489.92     15.07 o 
   1  -1  13     4734.03     4719.04     96.32 o 
   2  -1  13      294.17      279.99     12.65 o 
   3  -1  13     2147.41     2122.08     57.85 o 
  -9   0  13     3561.98     3938.19    102.40 o 
  -8   0  13     2648.28     2897.89     77.94 o 
  -7   0  13     1201.10     1296.49     38.46 o 
  -6   0  13     1911.50     1933.01     53.79 o 
  -5   0  13      604.97      680.06     22.51 o 
  -4   0  13     3032.84     3086.01     62.75 o 
  -3   0  13      564.08      599.94     16.55 o 
  -2   0  13     6518.33     6702.64    135.65 o 
  -1   0  13       29.99       42.66      4.45 o 
   0   0  13     5309.13     5535.06    111.64 o 
   1   0  13       17.79       37.38      5.59 o 
   2   0  13     4300.34     4345.51    113.99 o 
  -9   1  13      617.80      606.44     23.71 o 
  -8   1  13     5535.12     5985.04    185.12 o 
  -7   1  13     3399.44     3475.39    110.34 o 
  -6   1  13     1917.11     2159.55     58.87 o 
  -5   1  13     2810.44     3034.28     82.53 o 
  -4   1  13     1780.90     1884.37    123.57 o 
  -3   1  13     6808.34     7115.55    367.05 o 
  -2   1  13      217.87      211.94      7.45 o 
  -1   1  13     4222.69     4437.28     90.09 o 
   0   1  13      917.79      895.98     20.49 o 
  -7   2  13     1287.91     1366.08     44.68 o 
  -6   2  13     1868.21     1959.75     62.01 o 
  -3   2  13     1908.32     1806.55     61.10 o 
  -3 -14  14     1159.43     1153.22     27.64 o 
  -2 -14  14      240.96      255.63      8.32 o 
  -1 -14  14     2941.39     2972.08     57.79 o 
   0 -14  14      419.78      407.14     13.11 o 
   1 -14  14     2097.43     2133.02     81.16 o 
  -5 -13  14     1517.77     1526.58     52.89 o 
  -4 -13  14      524.54      549.24     15.06 o 
  -3 -13  14     1514.38     1511.96     31.20 o 
  -2 -13  14     1274.67     1363.65     28.76 o 
  -1 -13  14      693.97      699.21     16.39 o 
   0 -13  14     4291.52     4386.03    108.02 o 
   1 -13  14      295.02      305.62      9.06 o 
   2 -13  14     2094.35     2013.56     78.43 o 
   3 -13  14      762.74      738.67     31.92 o 
  -6 -12  14     5196.38     4970.05    163.24 o 
  -5 -12  14      853.38      881.27     22.80 o 
  -4 -12  14     3411.14     3554.38     81.42 o 
  -3 -12  14     1243.04     1228.88     26.95 o 
  -2 -12  14     1861.81     1974.78     36.18 o 
  -1 -12  14     5637.83     5553.46    113.60 o 
   0 -12  14      626.73      627.66     16.58 o 
   1 -12  14     1329.22     1322.85     29.16 o 
   2 -12  14     1632.22     1687.08     67.48 o 
   3 -12  14     2280.12     2078.16    102.14 o 
   4 -12  14     1179.81     1117.09     40.13 o 
  -8 -11  14      210.22      227.07     11.86 o 
  -7 -11  14     5016.59     5016.56    165.06 o 
  -6 -11  14      150.66      190.59     12.77 o 
  -5 -11  14     1248.91     1280.53     27.83 o 
  -4 -11  14       17.90       33.90      3.75 o 
  -3 -11  14     2284.57     2344.52     48.56 o 
  -2 -11  14     1339.87     1364.16     26.78 o 
  -1 -11  14     2503.46     2696.33     58.05 o 
   0 -11  14     4147.71     4288.02     89.09 o 
   1 -11  14     1925.11     1853.32     57.11 o 
   2 -11  14     2718.14     2508.79     66.27 o 
   3 -11  14     1642.71     1478.08     31.73 o 
   4 -11  14     1832.83     1693.66     39.29 o 
   5 -11  14       44.41       57.45      6.38 o 
  -9 -10  14       25.55       33.74      3.65 o 
  -8 -10  14     2291.59     2122.35     76.60 o 
  -7 -10  14       22.25       25.66      3.26 o 
  -6 -10  14     2805.45     2808.66     47.44 o 
  -5 -10  14      805.83      882.05     21.26 o 
  -4 -10  14     2131.44     2179.40     45.90 o 
  -3 -10  14     1207.65     1332.59     30.26 o 
  -2 -10  14     2960.77     3114.84     63.27 o 
  -1 -10  14     3322.11     3404.87     86.97 o 
   0 -10  14      994.72     1026.33     32.56 o 
   1 -10  14     2663.07     2575.87     70.92 o 
   2 -10  14     1175.17     1089.54     25.10 o 
   3 -10  14     1080.04      976.37     22.49 o 
   4 -10  14       63.49       72.58      3.96 o 
   5 -10  14     3260.42     2921.77     58.53 o 
  -9  -9  14      882.30      888.92     22.72 o 
  -8  -9  14       78.15       74.81      5.23 o 
  -7  -9  14     2376.38     2309.68     47.62 o 
  -6  -9  14      155.45      155.27      5.68 o 
  -5  -9  14     2253.17     2357.05     41.36 o 
  -4  -9  14     1013.21     1052.07     25.48 o 
  -3  -9  14     3883.78     4004.99     80.15 o 
  -2  -9  14     1187.70     1296.54     30.08 o 
  -1  -9  14     1853.10     1936.04     79.34 o 
   0  -9  14     3607.74     3707.93    141.35 o 
   1  -9  14     1440.21     1402.62     31.76 o 
   2  -9  14     3751.18     3558.72     73.02 o 
   3  -9  14      774.43      703.74     17.45 o 
   4  -9  14     3468.92     3226.74     65.30 o 
   5  -9  14      971.04      841.50     20.15 o 
 -10  -8  14     1671.08     1530.65     36.33 o 
  -9  -8  14      131.29      139.07      5.84 o 
  -8  -8  14     2641.44     2593.74     48.34 o 
  -7  -8  14       14.25       25.28      3.63 o 
  -6  -8  14     1876.09     1882.18     31.80 o 
  -5  -8  14      577.06      609.83     14.03 o 
  -4  -8  14     5963.93     5985.74     99.07 o 
  -3  -8  14     2486.34     2635.73     55.54 o 
  -2  -8  14     2018.10     2153.13     57.76 o 
  -1  -8  14       24.55       38.30      9.12 o 
   1  -8  14      428.43      410.16     15.06 o 
   2  -8  14     2712.96     2608.89     54.89 o 
   3  -8  14     2283.31     2127.00     45.06 o 
   4  -8  14     1081.98      956.14     21.82 o 
   5  -8  14     1865.14     1727.99     35.64 o 
 -10  -7  14     1673.06     1537.31     32.98 o 
  -9  -7  14     2144.35     2033.94     43.74 o 
  -8  -7  14     1058.18     1028.11     21.95 o 
  -7  -7  14     1479.36     1416.41     32.91 o 
  -6  -7  14     1393.15     1368.61     24.51 o 
  -5  -7  14     9255.05     9463.74    144.74 o 
  -4  -7  14       30.00       44.54      7.59 o 
  -3  -7  14     5665.37     5871.41    125.76 o 
  -2  -7  14       35.73       52.91      6.24 o 
  -1  -7  14     3829.09     3870.26    182.39 o 
   0  -7  14       74.91      108.52     10.94 o 
   1  -7  14     1995.46     1955.19     69.31 o 
   2  -7  14       26.66       34.87      4.51 o 
   3  -7  14      878.93      852.51     24.12 o 
   4  -7  14       41.28       51.00      3.48 o 
   5  -7  14      960.40      858.13     31.92 o 
 -10  -6  14     1326.58     1231.42     27.55 o 
  -9  -6  14     3579.95     3349.52     69.18 o 
  -8  -6  14     2358.00     2204.87     42.40 o 
  -7  -6  14      597.48      592.36     15.05 o 
  -6  -6  14     4882.30     4751.58     74.71 o 
  -5  -6  14     3973.58     4044.21     64.71 o 
  -4  -6  14     5517.92     5716.53    101.15 o 
  -3  -6  14     3840.10     4100.66     90.23 o 
  -2  -6  14     5400.96     5744.20    122.79 o 
  -1  -6  14     1236.40     1265.77     69.31 o 
   0  -6  14     3315.74     3323.90     92.27 o 
   1  -6  14      105.22      126.57      9.11 o 
   2  -6  14     2868.73     2789.66     67.50 o 
   3  -6  14      505.66      447.10     12.98 o 
   4  -6  14     1455.05     1342.37     50.16 o 
   5  -6  14      138.58      123.62      5.47 o 
 -11  -5  14       30.63       33.74      4.56 o 
 -10  -5  14     3565.93     3530.02     71.86 o 
  -9  -5  14     2419.74     2384.79     55.81 o 
  -8  -5  14     1872.03     1793.60     35.23 o 
  -7  -5  14     5510.68     5356.60     96.37 o 
  -6  -5  14     1870.83     1831.56     31.33 o 
  -5  -5  14     1568.00     1542.30     30.84 o 
  -4  -5  14     2769.88     2735.44     50.93 o 
  -3  -5  14     4767.51     4787.05    103.99 o 
  -2  -5  14      564.43      591.56     39.67 o 
  -1  -5  14      928.68      963.62     32.72 o 
   0  -5  14       42.11       60.19     12.77 o 
   1  -5  14     4918.22     5040.27    230.72 o 
   2  -5  14      176.25      192.75     11.13 o 
   3  -5  14     2055.70     2060.76     45.87 o 
   4  -5  14      220.00      221.19      8.38 o 
 -10  -4  14      211.39      210.13      7.41 o 
  -9  -4  14     1954.31     1792.82     39.37 o 
  -8  -4  14     2515.57     2378.31     45.01 o 
  -7  -4  14     1125.10     1127.17     23.83 o 
  -6  -4  14      763.14      743.80     20.83 o 
  -5  -4  14     4717.68     4710.42     83.55 o 
  -4  -4  14     3741.39     3788.78     68.14 o 
  -3  -4  14     1492.80     1636.82     48.75 o 
  -2  -4  14     1842.62     1967.16     56.85 o 
  -1  -4  14      294.23      320.54     11.82 o 
   0  -4  14     1879.04     1872.42     55.47 o 
   1  -4  14       31.32       33.23      5.39 o 
   2  -4  14     5486.77     5419.04    114.24 o 
   3  -4  14      915.27      914.55     22.29 o 
   4  -4  14     2295.22     2196.86     72.95 o 
 -10  -3  14     2999.16     2829.22     58.04 o 
  -9  -3  14     1236.75     1211.09     35.11 o 
  -8  -3  14     2660.87     2610.82     54.89 o 
  -7  -3  14     2472.10     2315.21     55.07 o 
  -6  -3  14      586.40      654.54     18.30 o 
  -5  -3  14     1011.27     1037.12     23.59 o 
  -4  -3  14     1208.52     1253.36     27.86 o 
  -3  -3  14     4330.44     4370.51    115.56 o 
  -2  -3  14      189.42      199.65     12.05 o 
  -1  -3  14      985.58      994.32     24.80 o 
   0  -3  14      144.61      153.45      9.52 o 
   1  -3  14     4523.22     4564.45    120.56 o 
   2  -3  14      136.54      159.41      8.94 o 
   3  -3  14     5292.60     5117.84    133.21 o 
  -9  -2  14     6499.24     6451.38    162.63 o 
  -8  -2  14     1475.02     1563.81     43.85 o 
  -7  -2  14     2994.33     2959.11     78.27 o 
  -6  -2  14       36.31       54.52      5.51 o 
  -5  -2  14     3312.49     3229.64     84.98 o 
  -4  -2  14     1465.52     1446.22     40.59 o 
  -3  -2  14      356.11      392.60     19.15 o 
  -2  -2  14     3558.27     3577.45     73.86 o 
  -1  -2  14      242.50      267.65      9.56 o 
   0  -2  14      952.84     1001.94     23.71 o 
   1  -2  14      863.08      889.59     20.83 o 
   2  -2  14     4572.94     4456.09    116.00 o 
  -9  -1  14      206.33      187.86     10.03 o 
  -8  -1  14     6638.71     6697.40    169.55 o 
  -7  -1  14      207.71      281.62     23.71 o 
  -6  -1  14     2150.55     2155.92     57.51 o 
  -5  -1  14      222.61      275.54     10.42 o 
  -4  -1  14     2549.23     2708.45    128.58 o 
  -3  -1  14     2157.60     2246.64     47.25 o 
  -2  -1  14     1185.12     1157.88     26.08 o 
  -1  -1  14     1606.64     1724.28     36.99 o 
   0  -1  14     1357.23     1358.21     29.51 o 
  -8   0  14      602.54      645.65     22.80 o 
  -7   0  14     3639.45     3671.46    113.08 o 
  -6   0  14       85.40       95.75     11.86 o 
  -5   0  14     2826.42     2954.67    135.88 o 
  -4   0  14      782.16      752.35     41.04 o 
  -3   0  14     3227.08     3281.15    149.56 o 
  -2   0  14     1369.26     1467.31     71.13 o 
  -3 -13  15      880.91      852.52     23.25 o 
  -2 -13  15      431.03      443.20     12.56 o 
  -5 -12  15     1212.12     1237.50     43.77 o 
  -4 -12  15     1073.57     1046.22     25.70 o 
  -3 -12  15      439.81      468.41     13.50 o 
  -2 -12  15     1867.59     1863.60     44.44 o 
  -1 -12  15       48.62       53.10      5.93 o 
   0 -12  15     2987.97     2748.58    103.05 o 
   1 -12  15      738.62      683.04     27.36 o 
   2 -12  15      946.65      853.57     32.83 o 
  -7 -11  15     1731.25     1597.71     54.72 o 
  -6 -11  15     3338.43     3319.45    110.34 o 
  -5 -11  15     2522.62     2421.19     82.99 o 
  -4 -11  15       19.65       35.12      4.10 o 
  -3 -11  15     1030.79     1063.23     27.35 o 
  -2 -11  15       58.06       59.33      4.51 o 
  -1 -11  15     3537.96     3400.61    108.52 o 
   1 -11  15     4045.26     3842.90    142.26 o 
   2 -11  15      447.71      416.20     13.21 o 
   3 -11  15     3409.77     3075.05    105.78 o 
  -7 -10  15     1363.03     1332.34     47.42 o 
  -6 -10  15      827.21      868.16     33.74 o 
  -5 -10  15      422.89      421.59     12.70 o 
  -4 -10  15     4804.74     4709.97     91.11 o 
  -3 -10  15       37.74       45.84      4.14 o 
  -2 -10  15     3594.01     3629.59     71.30 o 
  -1 -10  15      343.44      339.24     17.33 o 
   1 -10  15       78.62       74.78      8.21 o 
   2 -10  15     3499.95     3239.29     82.71 o 
   3 -10  15        8.01       12.77      3.65 o 
  -8  -9  15      659.14      597.32     24.62 o 
  -7  -9  15       45.39       56.54      7.30 o 
  -6  -9  15     1084.22     1106.18     41.95 o 
  -5  -9  15     6478.58     6330.86    121.02 o 
  -4  -9  15     1151.20     1128.52     25.18 o 
  -3  -9  15     4239.79     4240.40     82.93 o 
  -2  -9  15     1082.00     1070.55     29.98 o 
  -1  -9  15     5498.71     5497.64    130.99 o 
   1  -9  15     7425.48     6725.53    231.63 o 
   2  -9  15      179.83      186.59      8.21 o 
   3  -9  15     1087.27      956.01     24.48 o 
  -9  -8  15     2210.83     1994.41     67.48 o 
  -8  -8  15        4.21       17.22      2.35 o 
  -7  -8  15     1189.72     1135.75     46.05 o 
  -6  -8  15      295.23      302.17     13.11 o 
  -5  -8  15     2725.10     2764.63     55.62 o 
  -4  -8  15     5303.52     5226.53    101.36 o 
  -3  -8  15      140.23      185.78     13.22 o 
  -2  -8  15     1573.86     1570.82     41.79 o 
  -1  -8  15     2079.64     2057.33     69.31 o 
   1  -8  15     2074.12     1884.97     69.31 o 
   2  -8  15      676.17      643.83     27.36 o 
   3  -8  15      619.59      548.07     22.80 o 
  -9  -7  15       10.78       18.24      2.74 o 
  -8  -7  15     1502.46     1414.07     30.45 o 
  -7  -7  15      329.61      304.58      9.08 o 
  -6  -7  15     4235.43     4026.94     72.21 o 
  -5  -7  15      108.38      108.19      5.49 o 
  -4  -7  15     4331.66     4289.40     92.03 o 
  -3  -7  15      501.92      525.79     15.71 o 
  -2  -7  15     3184.19     3165.67     84.69 o 
  -1  -7  15      113.81      142.98      9.11 o 
   1  -7  15      912.50      826.21     34.65 o 
   2  -7  15      206.01      182.39     10.94 o 
   3  -7  15       44.79       62.11      4.15 o 
  -9  -6  15     4756.91     4272.02     85.14 o 
  -8  -6  15      117.64      118.37      5.85 o 
  -7  -6  15     3298.19     3051.91     63.04 o 
  -6  -6  15       89.99       99.84      4.58 o 
  -5  -6  15     3626.88     3635.27     78.05 o 
  -4  -6  15      422.33      425.49     17.11 o 
  -3  -6  15     3026.32     3018.01     81.14 o 
  -2  -6  15      225.69      227.04     11.30 o 
  -1  -6  15     4030.12     3975.75    104.76 o 
   0  -6  15      346.91      357.02     18.24 o 
   1  -6  15     1314.22     1302.97     37.95 o 
   2  -6  15      889.88      860.23     23.19 o 
  -9  -5  15       19.21       28.13      5.47 o 
  -8  -5  15     2863.67     2703.25     55.61 o 
  -7  -5  15       80.74       95.77      5.81 o 
  -6  -5  15     4915.08     4980.28    126.84 o 
  -5  -5  15        8.66       17.40      3.26 o 
  -4  -5  15     3011.32     3069.22     80.63 o 
  -3  -5  15      317.51      331.31     13.66 o 
  -2  -5  15     1071.45     1049.45     31.55 o 
  -1  -5  15      116.29      117.31      7.73 o 
   0  -5  15     4047.78     3888.01     79.64 o 
   1  -5  15     1231.14     1223.20     35.58 o 
   2  -5  15      572.42      556.28     21.89 o 
  -9  -4  15     3325.50     3061.38     78.27 o 
  -8  -4  15       71.58       96.80      5.51 o 
  -7  -4  15     3303.48     3202.95     82.31 o 
  -6  -4  15      192.50      178.74     16.41 o 
  -5  -4  15     5462.01     5348.51    241.66 o 
  -4  -4  15       44.52       49.92      4.80 o 
  -3  -4  15     5176.11     5139.31    131.25 o 
  -2  -4  15       68.74       84.21     19.15 o 
  -1  -4  15     2987.61     2964.95     61.20 o 
   0  -4  15     1782.71     1783.64     37.86 o 
   1  -4  15     2329.45     2251.59     60.71 o 
  -8  -3  15     5658.02     5406.75    135.97 o 
  -7  -3  15       82.72      106.28      4.97 o 
  -6  -3  15     4565.41     4382.77    197.89 o 
  -5  -3  15      148.31      162.32     15.50 o 
  -4  -3  15     7020.26     6882.39    306.41 o 
  -3  -3  15        6.64       10.82      4.56 o 
  -2  -3  15     1482.29     1504.97     41.95 o 
  -1  -3  15      166.57      170.92      6.97 o 
   0  -3  15     2094.19     2024.38     53.47 o 
  -6  -2  15     1123.62     1107.09     54.72 o 
  -5  -2  15     1890.29     1936.95     91.19 o 
  -4  -2  15     1181.20     1121.68     56.54 o 
  -3  -2  15     3385.76     3211.84    145.91 o 
  -2  -2  15       37.93       35.05      3.26 o 
  -3 -11  16      388.26      310.06     11.86 o 
  -2 -11  16     1712.00     1636.93     52.89 o 
  -4 -10  16      102.80      117.64      6.38 o 
  -3 -10  16     3149.61     2837.95     88.46 o 
  -2 -10  16      177.71      145.91      8.21 o 
  -1 -10  16     5734.23     5077.66    156.85 o 
  -4  -9  16     2113.03     2024.50     63.84 o 
  -3  -9  16       38.54       65.66      5.47 o 
  -2  -9  16     3989.43     3651.39    113.99 o 
  -1  -9  16      923.20      864.52     31.01 o 
  -4  -8  16     1073.16     1014.07     33.74 o 
  -3  -8  16     2119.83     1984.37     63.84 o 
  -2  -8  16      626.18      579.99     21.89 o 
  -1  -8  16     2577.03     2487.76     79.34 o 
  -5  -7  16      818.95      797.03     41.04 o 
  -4  -7  16     2601.30     2424.77     62.74 o 
  -3  -7  16      133.48      131.05      6.38 o 
  -2  -7  16     1610.23     1555.76     51.07 o 
  -1  -7  16      614.87      548.99     20.97 o 
  -6  -6  16     1113.02      994.01     49.24 o 
  -5  -6  16     2085.46     2026.32     94.84 o 
  -4  -6  16     1039.47     1011.34     51.07 o 
  -3  -6  16     2514.53     2311.47     60.39 o 
  -2  -6  16      592.15      601.88     18.21 o 
  -1  -6  16      970.42      914.67     31.01 o 
  -5  -5  16     5357.40     5173.42    229.81 o 
  -4  -5  16     3234.83     3183.57    144.09 o 
  -3  -5  16     2148.19     2033.27     59.28 o 
  -2  -5  16     2482.88     2337.29     72.95 o 
                                                 
